# Supplementary material for: Bis(3-methyl­pyridine-κN)bis­(thio­cyanato-κN)zinc
Source: Acta Crystallogr Sect E Struct Rep Online. 2011 Jun 30;67(Pt 7):m994. doi: 10.1107/S1600536811024561 (PMC3151950; doi:10.1107/S1600536811024561)
Supplement: Supplementary file 1 [file e-67-0m994-sup1.cif]

##############################################################################
#                                                                            #
# This CIF contains the data in a paper accepted for publication in          #
# Acta Crystallographica Section E. It conforms to the requirements of       #
# Notes for Authors for Acta Crystallographica Section E, and has been       #
# peer reviewed under the auspices of the IUCr Commission on Journals.       #
#                                                                            #
# Full details of the Crystallographic Information File format               #
# are given in the paper "The Crystallographic Information File (CIF):       #
# a New Standard Archive File for Crystallography" by S. R. Hall, F. H.      #
# Allen and I. D. Brown [Acta Cryst. (1991), A47, 655-685].                  #
#                                                                            #
# The current version of the core CIF dictionary is obtainable from          #
# ftp://ftp.iucr.org/pub/cif_core.dic.                                       #
#                                                                            #
# Software is freely available for graphical display of the structure(s)     #
# in this CIF. For information consult the CIF software page                 #
# http://www.iucr.org/resources/cif/software.                                #
#                                                                            #
# This file may be used for bona fide research purposes within the           #
# scientific community so long as proper attribution is given to the journal # 
# article from which it was obtained.                                        #
#                                                                            #
##############################################################################
data_I
_audit_creation_method     SHELXL-97
_chemical_name_systematic
;
Bis(3-methylpyridine-\k<i>N</i>)bis(thiocyanato-\k<i>N</i>)zinc
;
_chemical_name_common     ?
_chemical_formula_moiety     'C14 H14 N4 S2 Zn'
_chemical_formula_sum     'C14 H14 N4 S2 Zn'
_chemical_formula_iupac     '[Zn (N C S)2 (C6 H7 N)2]'
_chemical_formula_weight     367.78
_chemical_melting_point     ?
_symmetry_cell_setting     orthorhombic
_symmetry_space_group_name_H-M     'P n m a'
_symmetry_space_group_name_Hall     '-P 2ac 2n'
loop_
    _symmetry_equiv_pos_as_xyz
    'x, y, z'
    '-x+1/2, -y, z+1/2'
    '-x, y+1/2, -z'
    'x+1/2, -y+1/2, -z+1/2'
    '-x, -y, -z'
    'x-1/2, y, -z-1/2'
    'x, -y-1/2, z'
    '-x-1/2, y-1/2, z-1/2'
_cell_length_a     8.1510(4)
_cell_length_b     13.7382(5)
_cell_length_c     15.0111(6)
_cell_angle_alpha     90.00
_cell_angle_beta     90.00
_cell_angle_gamma     90.00
_cell_volume     1680.94(12)
_cell_formula_units_Z     4
_cell_measurement_reflns_used     16444
_cell_measurement_theta_min     2.01
_cell_measurement_theta_max     29.29
_cell_measurement_temperature     293(2)
_exptl_crystal_description     block
_exptl_crystal_colour     colourless
_exptl_crystal_size_max     0.13
_exptl_crystal_size_mid     0.11
_exptl_crystal_size_min     0.08
_exptl_crystal_density_diffrn     1.453
_exptl_crystal_density_meas     ?
_exptl_crystal_density_method     'not measured'
_exptl_crystal_F_000     752
_exptl_absorpt_coefficient_mu     1.707
_exptl_absorpt_correction_type     numerical
_exptl_absorpt_process_details     '(X-SHAPE and X-RED32; Stoe & Cie, 2008)'
_exptl_absorpt_correction_T_min     0.789
_exptl_absorpt_correction_T_max     0.863
_exptl_special_details     ?
_diffrn_ambient_temperature     293(2)
_diffrn_radiation_type     MoK\a
_diffrn_radiation_wavelength     0.71073
_diffrn_radiation_source     'fine-focus sealed tube'
_diffrn_radiation_monochromator     graphite
_diffrn_measurement_device_type     'Stoe IPDS-2'
_diffrn_measurement_method     \w
_diffrn_detector_area_resol_mean     ?
_diffrn_reflns_number     23123
_diffrn_reflns_av_R_equivalents     0.0479
_diffrn_reflns_av_sigmaI/netI     0.0208
_diffrn_reflns_theta_min     2.01
_diffrn_reflns_theta_max     29.29
_diffrn_reflns_theta_full     29.29
_diffrn_measured_fraction_theta_max     0.990
_diffrn_measured_fraction_theta_full     0.990
_diffrn_reflns_limit_h_min     -11
_diffrn_reflns_limit_h_max     11
_diffrn_reflns_limit_k_min     -16
_diffrn_reflns_limit_k_max     18
_diffrn_reflns_limit_l_min     -20
_diffrn_reflns_limit_l_max     20
_diffrn_standards_number     0
_diffrn_standards_interval_count     ?
_diffrn_standards_interval_time     0
_diffrn_standards_decay_%     0
_refine_special_details
;
 Refinement of F^2^ against ALL reflections.  The weighted R-factor wR and
 goodness of fit S are based on F^2^, conventional R-factors R are based
 on F, with F set to zero for negative F^2^. The threshold expression of
 F^2^ > 2sigma(F^2^) is used only for calculating R-factors(gt) etc. and is
 not relevant to the choice of reflections for refinement.  R-factors based
 on F^2^ are statistically about twice as large as those based on F, and R-
 factors based on ALL data will be even larger.
;
_reflns_number_total     2366
_reflns_number_gt     1918
_reflns_threshold_expression     I>2\s(I)
_refine_ls_structure_factor_coef     Fsqd
_refine_ls_matrix_type     full
_refine_ls_R_factor_all     0.0666
_refine_ls_R_factor_gt     0.0503
_refine_ls_wR_factor_gt     0.1141
_refine_ls_wR_factor_ref     0.1218
_refine_ls_goodness_of_fit_ref     1.136
_refine_ls_restrained_S_all     1.136
_refine_ls_number_reflns     2366
_refine_ls_number_parameters     107
_refine_ls_number_restraints     0
_refine_ls_hydrogen_treatment     constr
_refine_ls_weighting_scheme     calc
_refine_ls_weighting_details
         'calc w=1/[\s^2^(Fo^2^)+(0.0581P)^2^+0.3791P] where P=(Fo^2^+2Fc^2^)/3'
_atom_sites_solution_hydrogens     geom
_atom_sites_solution_primary     direct
_atom_sites_solution_secondary     difmap
_refine_ls_shift/su_max     0.000
_refine_ls_shift/su_mean     0.000
_refine_diff_density_max     0.664
_refine_diff_density_min     -0.386
_refine_ls_extinction_method     none
_refine_ls_extinction_coef     ?
loop_
    _atom_type_symbol
    _atom_type_description
    _atom_type_scat_dispersion_real
    _atom_type_scat_dispersion_imag
    _atom_type_scat_source
    'C' 'C' 0.0033 0.0016
                         'International Tables Vol C Tables 4.2.6.8 and 6.1.1.4'
    'H' 'H' 0.0000 0.0000
                         'International Tables Vol C Tables 4.2.6.8 and 6.1.1.4'
    'N' 'N' 0.0061 0.0033
                         'International Tables Vol C Tables 4.2.6.8 and 6.1.1.4'
    'S' 'S' 0.1246 0.1234
                         'International Tables Vol C Tables 4.2.6.8 and 6.1.1.4'
    'Zn' 'Zn' 0.2839 1.4301
                         'International Tables Vol C Tables 4.2.6.8 and 6.1.1.4'
_computing_data_collection     'X-AREA (Stoe & Cie, 2008)'
_computing_cell_refinement     'X-AREA (Stoe & Cie, 2008)'
_computing_data_reduction     'X-AREA (Stoe & Cie, 2008)'
_computing_structure_solution     'SHELXS97 (Sheldrick, 2008)'
_computing_structure_refinement     'SHELXL97 (Sheldrick, 2008)'
_computing_molecular_graphics
;
XP in SHELXTL (Sheldrick, 2008) and DIAMOND (Brandenburg, 2011)
;
_computing_publication_material     'SHELXL97 (Sheldrick, 2008)'
loop_
    _atom_site_type_symbol
    _atom_site_label
    _atom_site_fract_x
    _atom_site_fract_y
    _atom_site_fract_z
    _atom_site_U_iso_or_equiv
    _atom_site_adp_type
    _atom_site_calc_flag
    _atom_site_refinement_flags
    _atom_site_occupancy
    _atom_site_symmetry_multiplicity
    _atom_site_disorder_assembly
    _atom_site_disorder_group
    Zn Zn1 0.48061(6) 0.7500 0.49255(3) 0.05827(17) Uani d S 1 2 . .
    N N1 0.4523(5) 0.7500 0.3651(2) 0.0754(10) Uani d S 1 2 . .
    C C1 0.4513(5) 0.7500 0.2879(3) 0.0606(9) Uani d S 1 2 . .
    S S1 0.44866(18) 0.7500 0.18058(7) 0.0784(3) Uani d S 1 2 . .
    N N2 0.2888(5) 0.7500 0.5693(3) 0.0792(10) Uani d S 1 2 . .
    C C2 0.1682(5) 0.7500 0.6084(3) 0.0663(10) Uani d S 1 2 . .
    S S2 -0.00054(18) 0.7500 0.66536(11) 0.1021(5) Uani d S 1 2 . .
    N N11 0.6137(3) 0.63122(14) 0.52674(13) 0.0549(5) Uani d . 1 1 . .
    C C11 0.6306(3) 0.60498(19) 0.61208(16) 0.0608(6) Uani d . 1 1 . .
    H H11 0.5791 0.6426 0.6554 0.073 Uiso calc R 1 1 . .
    C C12 0.7202(4) 0.5254(2) 0.63937(19) 0.0662(7) Uani d . 1 1 . .
    C C13 0.7916(4) 0.4695(2) 0.5739(2) 0.0737(8) Uani d . 1 1 . .
    H H13 0.8499 0.4138 0.5892 0.088 Uiso calc R 1 1 . .
    C C14 0.7771(5) 0.4958(2) 0.4859(2) 0.0760(9) Uani d . 1 1 . .
    H H14 0.8267 0.4588 0.4415 0.091 Uiso calc R 1 1 . .
    C C15 0.6884(4) 0.57729(19) 0.46463(17) 0.0642(7) Uani d . 1 1 . .
    H H15 0.6800 0.5957 0.4052 0.077 Uiso calc R 1 1 . .
    C C16 0.7368(5) 0.5021(3) 0.7369(2) 0.0953(12) Uani d . 1 1 . .
    H H16A 0.7898 0.5553 0.7668 0.143 Uiso calc R 1 1 . .
    H H16B 0.8014 0.4441 0.7440 0.143 Uiso calc R 1 1 . .
    H H16C 0.6300 0.4920 0.7622 0.143 Uiso calc R 1 1 . .
loop_
    _atom_site_aniso_label
    _atom_site_aniso_U_11
    _atom_site_aniso_U_22
    _atom_site_aniso_U_33
    _atom_site_aniso_U_12
    _atom_site_aniso_U_13
    _atom_site_aniso_U_23
    Zn1 0.0690(3) 0.0527(2) 0.0531(2) 0.000 -0.00324(18) 0.000
    N1 0.089(3) 0.078(2) 0.0592(18) 0.000 -0.0136(17) 0.000
    C1 0.066(2) 0.0520(18) 0.064(2) 0.000 -0.0087(16) 0.000
    S1 0.1032(9) 0.0745(7) 0.0574(5) 0.000 -0.0054(5) 0.000
    N2 0.082(3) 0.063(2) 0.092(2) 0.000 0.019(2) 0.000
    C2 0.076(3) 0.0442(17) 0.078(2) 0.000 -0.001(2) 0.000
    S2 0.0739(8) 0.1173(12) 0.1150(12) 0.000 0.0199(7) 0.000
    N11 0.0666(12) 0.0479(10) 0.0501(10) -0.0036(9) -0.0028(8) 0.0000(8)
    C11 0.0740(16) 0.0564(14) 0.0519(12) -0.0030(13) -0.0015(11) 0.0003(10)
    C12 0.0725(17) 0.0607(14) 0.0655(14) -0.0130(14) -0.0139(13) 0.0114(12)
    C13 0.0741(19) 0.0554(14) 0.092(2) 0.0031(14) -0.0095(16) 0.0072(14)
    C14 0.090(2) 0.0624(16) 0.075(2) 0.0102(15) 0.0062(15) -0.0107(13)
    C15 0.0795(18) 0.0575(14) 0.0557(13) -0.0010(13) 0.0019(12) -0.0029(11)
    C16 0.113(3) 0.099(3) 0.074(2) -0.004(2) -0.020(2) 0.0275(17)
_geom_special_details
;
 All esds (except the esd in the dihedral angle between two l.s. planes)
 are estimated using the full covariance matrix.  The cell esds are taken
 into account individually in the estimation of esds in distances, angles
 and torsion angles; correlations between esds in cell parameters are only
 used when they are defined by crystal symmetry.  An approximate (isotropic)
 treatment of cell esds is used for estimating esds involving l.s. planes.
;
loop_
    _geom_bond_atom_site_label_1
    _geom_bond_atom_site_label_2
    _geom_bond_site_symmetry_2
    _geom_bond_distance
    _geom_bond_publ_flag
    Zn1 N1 . 1.928(4) y
    Zn1 N2 . 1.942(4) y
    Zn1 N11 7_575 2.026(2) ?
    Zn1 N11 . 2.026(2) y
    N1 C1 . 1.158(5) ?
    C1 S1 . 1.611(4) ?
    N2 C2 . 1.145(5) ?
    C2 S2 . 1.619(5) ?
    N11 C15 . 1.338(3) ?
    N11 C11 . 1.338(3) ?
    C11 C12 . 1.377(4) ?
    C11 H11 . 0.9300 ?
    C12 C13 . 1.377(5) ?
    C12 C16 . 1.505(4) ?
    C13 C14 . 1.374(4) ?
    C13 H13 . 0.9300 ?
    C14 C15 . 1.371(4) ?
    C14 H14 . 0.9300 ?
    C15 H15 . 0.9300 ?
    C16 H16A . 0.9600 ?
    C16 H16B . 0.9600 ?
    C16 H16C . 0.9600 ?
loop_
    _geom_angle_atom_site_label_1
    _geom_angle_atom_site_label_2
    _geom_angle_atom_site_label_3
    _geom_angle_site_symmetry_1
    _geom_angle_site_symmetry_3
    _geom_angle
    _geom_angle_publ_flag
    N1 Zn1 N2 . . 119.51(18) y
    N1 Zn1 N11 . 7_575 108.39(9) ?
    N2 Zn1 N11 . 7_575 106.32(9) ?
    N1 Zn1 N11 . . 108.39(8) y
    N2 Zn1 N11 . . 106.32(9) y
    N11 Zn1 N11 7_575 . 107.34(12) y
    C1 N1 Zn1 . . 173.6(4) ?
    N1 C1 S1 . . 179.7(4) ?
    C2 N2 Zn1 . . 174.5(4) ?
    N2 C2 S2 . . 179.0(4) ?
    C15 N11 C11 . . 118.1(2) ?
    C15 N11 Zn1 . . 120.90(17) ?
    C11 N11 Zn1 . . 120.99(17) ?
    N11 C11 C12 . . 123.6(3) ?
    N11 C11 H11 . . 118.2 ?
    C12 C11 H11 . . 118.2 ?
    C13 C12 C11 . . 117.0(3) ?
    C13 C12 C16 . . 122.6(3) ?
    C11 C12 C16 . . 120.4(3) ?
    C14 C13 C12 . . 120.2(3) ?
    C14 C13 H13 . . 119.9 ?
    C12 C13 H13 . . 119.9 ?
    C15 C14 C13 . . 118.9(3) ?
    C15 C14 H14 . . 120.5 ?
    C13 C14 H14 . . 120.5 ?
    N11 C15 C14 . . 122.0(3) ?
    N11 C15 H15 . . 119.0 ?
    C14 C15 H15 . . 119.0 ?
    C12 C16 H16A . . 109.5 ?
    C12 C16 H16B . . 109.5 ?
    H16A C16 H16B . . 109.5 ?
    C12 C16 H16C . . 109.5 ?
    H16A C16 H16C . . 109.5 ?
    H16B C16 H16C . . 109.5 ?
data_global
_journal_date_recd_electronic     2011-06-15
_journal_date_accepted     2011-06-22
_journal_name_full     'Acta Crystallographica, Section E'
_journal_year     2011
_journal_volume     67
_journal_issue      7
_journal_page_first     m994
_journal_page_last     m994
_journal_paper_category     QM
_journal_coeditor_code     WM2500
_publ_contact_author
;
      Jan Boeckmann
      Institut f\"ur Anorganische Chemie
      Christian-Albrechts-Universit\"at Kiel
      Max-Eyth Strasse 2
      D-24098 Kiel
      Germany
;
_publ_contact_author_email     jboeckmann@ac.uni-kiel.de
_publ_contact_author_fax     '(+)431-880-1520'
_publ_contact_author_phone     '(+)431-880-5546'
_publ_section_title
;
Bis(3-methylpyridine-\k<i>N</i>)bis(thiocyanato-\k<i>N</i>)zinc
;
loop_
    _publ_author_name
    _publ_author_footnote
    _publ_author_address
    'Boeckmann, Jan' .
;
Institut f\"ur Anorganische Chemie
Christian-Albrechts-Universit\"at Kiel
Max-Eyth Strasse 2
D-24098 Kiel
Germany
;
    'N\"ather, Christian' .
;
Institut f\"ur Anorganische Chemie
Christian-Albrechts-Universit\"at Kiel
Max-Eyth Strasse 2
D-24098 Kiel
Germany
;
_publ_section_synopsis     .
