# Supplementary material for: Bis(3-methyl­pyridine-κN)bis­(thio­cyanato-κN)zinc
Source: Acta Crystallogr Sect E Struct Rep Online. 2011 Jun 30;67(Pt 7):m994. doi: 10.1107/S1600536811024561 (PMC3151950; doi:10.1107/S1600536811024561)
Supplement: Supplementary file 2 [file e-67-0m994-Isup2.hkl]

# 
# h,k,l, Fc-squared, Fo-squared, sigma(Fo-squared) and status flag 
# 
data_I
_shelx_title ' Zn(NCS)2(3-picoline)2 in Pnma at RT' 
_shelx_refln_list_code          4 
_shelx_F_calc_maximum      153.70 
_exptl_crystal_F_000       752.00 
_reflns_d_resolution_high  0.7265 
 
loop_ 
 _symmetry_equiv_pos_as_xyz 
 'x, y, z' 
 '-x+1/2, -y, z+1/2' 
 '-x, y+1/2, -z' 
 'x+1/2, -y+1/2, -z+1/2' 
 '-x, -y, -z' 
 'x-1/2, y, -z-1/2' 
 'x, -y-1/2, z' 
 '-x-1/2, y-1/2, z-1/2' 
 
_cell_length_a     8.1510 
_cell_length_b    13.7382 
_cell_length_c    15.0111 
_cell_angle_alpha  90.000 
_cell_angle_beta   90.000 
_cell_angle_gamma  90.000 
 
_shelx_F_squared_multiplier     1.000 
 
loop_ 
 _refln_index_h 
 _refln_index_k 
 _refln_index_l 
 _refln_F_squared_calc 
 _refln_F_squared_meas 
 _refln_F_squared_sigma 
 _refln_observed_status 
   2   0   0      744.62      875.57     40.82 o 
   4   0   0    11313.20    10401.71     28.65 o 
   6   0   0      994.01      951.01     28.72 o 
   8   0   0      159.07      156.76      9.98 o 
  10   0   0       32.17       30.32     10.26 o 
   2   1   0       82.19      100.59     11.68 o 
   4   1   0     6549.14     6294.98     23.95 o 
   6   1   0     2709.43     2746.79     23.15 o 
   8   1   0      307.09      310.59     10.70 o 
  10   1   0       27.84       30.56      6.50 o 
   0   2   0     9928.25    12063.79     52.08 o 
   4   2   0     3534.72     3332.48     16.06 o 
   6   2   0     1853.14     1776.51     22.91 o 
   8   2   0       82.19       88.94      7.95 o 
  10   2   0        1.23        6.21      6.70 o 
   2   3   0    23624.94    24404.50     63.99 o 
   4   3   0     1235.12     1184.54      9.46 o 
   6   3   0     1874.07     1797.69     28.38 o 
   8   3   0      110.69      124.10      8.06 o 
  10   3   0       76.91       85.10      6.80 o 
   2   4   0     5080.02     4724.05     48.11 o 
   4   4   0    21270.97    20557.52     48.64 o 
   6   4   0      643.90      629.39      9.50 o 
   8   4   0       11.34       19.82      6.01 o 
  10   4   0        3.92        0.49      6.95 o 
   2   5   0     2318.99     2373.90     17.89 o 
   4   5   0     7077.87     6958.20     78.84 o 
   6   5   0      305.41      342.11      8.13 o 
   8   5   0      222.82      226.49      8.46 o 
  10   5   0       36.52       38.98      6.72 o 
   2   6   0    19649.13    19821.29     49.54 o 
   4   6   0     1804.95     1664.20     25.06 o 
   6   6   0     1604.21     1568.25     16.35 o 
   8   6   0       11.76       13.24      6.59 o 
  10   6   0        2.02        4.94      7.37 o 
   2   7   0      399.35      385.01      7.82 o 
   4   7   0      934.93      970.67     13.86 o 
   6   7   0     2145.56     2142.28     23.08 o 
   8   7   0       32.28       42.22      6.68 o 
  10   7   0       26.66       26.16      7.91 o 
   2   8   0     4915.40     4692.28     67.00 o 
   4   8   0     2264.16     2382.70     29.48 o 
   6   8   0      138.32      157.65      7.07 o 
   8   8   0      106.42      105.00      7.41 o 
  10   8   0        1.47       -0.94      6.91 o 
   2   9   0      181.93      175.72      6.20 o 
   4   9   0     1064.82     1110.00     11.84 o 
   6   9   0      400.12      423.02      7.66 o 
   8   9   0      183.55      168.29      7.06 o 
   0  10   0     5362.92     5229.79     18.78 o 
   2  10   0     4740.44     4804.23     60.89 o 
   4  10   0     1036.95     1088.69     14.20 o 
   6  10   0      245.38      265.97      6.85 o 
   8  10   0        0.80        9.61      6.27 o 
   2  11   0      730.14      739.70     11.81 o 
   4  11   0      347.97      348.19      8.55 o 
   6  11   0      270.69      282.14      7.29 o 
   8  11   0       10.14       14.64      6.57 o 
   0  12   0     3436.54     3461.01     33.27 o 
   2  12   0      955.30      986.11     11.10 o 
   4  12   0      937.22      970.81     10.85 o 
   6  12   0      126.80      144.87      8.65 o 
   8  12   0        0.33       19.11      7.59 o 
   2  13   0       99.81      111.62      6.28 o 
   4  13   0      456.54      443.23      7.53 o 
   6  13   0       49.28       48.36      8.38 o 
   8  13   0       21.26       20.02     10.06 o 
   0  14   0     1278.13     1311.90     21.24 o 
   2  14   0      608.13      656.82     15.16 o 
   4  14   0      189.00      210.10      8.46 o 
   6  14   0       61.89       49.37      7.46 o 
   2  15   0       51.44       51.25      6.41 o 
   4  15   0       43.62       28.04      6.22 o 
   6  15   0      110.94      105.51     10.63 o 
   0  16   0      532.67      508.46      9.04 o 
   2  16   0      261.84      248.36      6.14 o 
   4  16   0       56.56       54.95      7.27 o 
   2  17   0        2.36        3.61      5.78 o 
   4  17   0       46.40       20.64      7.42 o 
   0  18   0      282.21      208.57     10.08 o 
   2  18   0       45.91       42.85      6.75 o 
   1   0   1    19997.39    20036.61    521.54 o 
   2   0   1     6757.57     7266.25     60.19 o 
   3   0   1      744.62      629.50      9.74 o 
   4   0   1     1462.46     1191.84     12.21 o 
   5   0   1      184.72      155.25      7.01 o 
   6   0   1      138.42      136.59      7.23 o 
   7   0   1      243.38      238.84      7.38 o 
   8   0   1       12.11       10.39      6.42 o 
   9   0   1       31.82       33.70      6.78 o 
  10   0   1        4.30        8.17      6.38 o 
  11   0   1        0.06        8.79      6.65 o 
   0   1   1        5.14       16.12     11.08 o 
   1   1   1       13.83       12.03      8.32 o 
   2   1   1     1032.88     1072.23      9.06 o 
   3   1   1       72.39       87.66      6.08 o 
   4   1   1        1.09        7.65      5.10 o 
   5   1   1     1190.95     1203.14      6.61 o 
   6   1   1      291.75      295.10      5.50 o 
   7   1   1      547.27      548.71      5.97 o 
   8   1   1      140.04      149.18      4.90 o 
   9   1   1       62.16       58.00      4.53 o 
  10   1   1       19.06       23.52      5.01 o 
  11   1   1        6.15        5.48      4.90 o 
   1   2   1     6365.06     6759.39     42.09 o 
   2   2   1     1385.96     1480.90     17.48 o 
   3   2   1     2497.51     2376.82     13.25 o 
   4   2   1     1504.20     1637.75      9.09 o 
   5   2   1     1452.80     1348.15     10.30 o 
   6   2   1      159.39      124.54      4.74 o 
   7   2   1       16.39       18.51      4.44 o 
   8   2   1       60.34       51.72      4.76 o 
   9   2   1       31.34       27.01      4.53 o 
  10   2   1        2.26       14.65      4.63 o 
  11   2   1        0.32        4.28      4.93 o 
   0   3   1     1867.91     2055.40     15.94 o 
   1   3   1     8867.33     9426.66     40.86 o 
   2   3   1     1123.16     1200.09     11.80 o 
   3   3   1     1194.06     1214.29      7.13 o 
   4   3   1      230.27      236.74      5.44 o 
   5   3   1      105.68       89.22      4.96 o 
   6   3   1      353.55      335.33      4.99 o 
   7   3   1      268.03      254.80      5.03 o 
   8   3   1       36.34       44.02      4.62 o 
   9   3   1       64.44       68.36      4.71 o 
  10   3   1       18.92       18.04      4.81 o 
  11   3   1       18.54       13.26      6.27 o 
   1   4   1      177.77      156.70      5.84 o 
   2   4   1      749.27      678.87      6.54 o 
   3   4   1     8764.60     8744.25     67.08 o 
   4   4   1      430.28      408.93      5.58 o 
   5   4   1     1103.27     1067.53      6.08 o 
   6   4   1      467.06      461.97      5.22 o 
   7   4   1       63.38       61.34      4.85 o 
   8   4   1       10.82       11.04      4.36 o 
   9   4   1        0.20       12.52      4.62 o 
  10   4   1        0.03        3.25      4.84 o 
   0   5   1      735.92      729.91      9.21 o 
   1   5   1     2578.52     2787.30     10.99 o 
   2   5   1      942.40     1015.75      7.87 o 
   3   5   1      922.75      958.86      6.45 o 
   4   5   1      143.17      136.04      5.11 o 
   5   5   1      304.25      293.15      4.85 o 
   6   5   1      170.49      161.12      4.57 o 
   7   5   1       94.38       95.66      4.70 o 
   8   5   1       54.27       49.82      4.80 o 
   9   5   1       60.70       53.28      4.90 o 
  10   5   1       10.04        8.97      4.99 o 
   1   6   1     4921.43     4873.94     16.56 o 
   2   6   1      496.88      581.34      5.40 o 
   3   6   1      432.06      396.21      5.20 o 
   4   6   1      839.94      767.57      8.00 o 
   5   6   1     1489.08     1410.16     12.46 o 
   6   6   1       27.07       23.81      4.71 o 
   7   6   1       19.97       20.37      4.16 o 
   8   6   1       41.16       40.58      4.81 o 
   9   6   1       12.81       10.42      4.62 o 
  10   6   1        0.10        6.72      4.98 o 
   0   7   1      107.09      135.12      7.64 o 
   1   7   1       73.78       78.93      5.28 o 
   2   7   1      193.05      181.18      5.13 o 
   3   7   1       30.08       29.91      4.54 o 
   4   7   1       43.56       50.88      4.62 o 
   5   7   1      497.28      483.45      5.38 o 
   6   7   1      131.92      126.92      4.88 o 
   7   7   1      233.23      227.09      4.64 o 
   8   7   1       50.04       55.06      4.68 o 
   9   7   1       29.17       29.32      4.99 o 
  10   7   1        6.14       12.34      5.09 o 
   1   8   1     3325.90     3288.02     10.57 o 
   2   8   1      948.90      839.90      7.45 o 
   3   8   1     1265.71     1214.39     15.78 o 
   4   8   1      186.92      184.95      4.84 o 
   5   8   1       30.42       38.42      4.70 o 
   6   8   1       68.33       70.36      4.39 o 
   7   8   1      115.80      113.96      4.57 o 
   8   8   1        5.43       10.97      4.96 o 
   9   8   1       23.08       19.67      5.34 o 
  10   8   1        0.51        2.67      5.51 o 
   0   9   1        9.35       -1.37      5.69 o 
   1   9   1      542.60      554.92      4.91 o 
   2   9   1      379.05      373.18      5.64 o 
   3   9   1       27.77       31.30      4.75 o 
   4   9   1        8.74       10.38      4.43 o 
   5   9   1      145.35      135.57      4.68 o 
   6   9   1       32.79       41.05      5.05 o 
   7   9   1      260.38      229.70      4.99 o 
   8   9   1       14.69       20.11      4.97 o 
   9   9   1       12.12       18.26      5.20 o 
   1  10   1     1149.00     1121.58      6.51 o 
   2  10   1       73.64       80.38      4.65 o 
   3  10   1      821.93      822.90      8.90 o 
   4  10   1      187.05      170.97      5.16 o 
   5  10   1      275.08      271.05      5.07 o 
   6  10   1       49.29       47.50      4.59 o 
   7  10   1        6.23       13.60      4.64 o 
   8  10   1        8.12        4.19      4.90 o 
   9  10   1       10.36       13.82      5.39 o 
   0  11   1      305.05      304.12      6.35 o 
   1  11   1       53.80       51.05      4.22 o 
   2  11   1       52.78       57.25      4.38 o 
   3  11   1      210.31      197.46      4.84 o 
   4  11   1        0.19        7.69      4.60 o 
   5  11   1       41.82       39.70      4.88 o 
   6  11   1       26.80       28.77      4.78 o 
   7  11   1       21.51       17.48      4.81 o 
   8  11   1        1.80        8.88      4.91 o 
   9  11   1       27.72       21.62      5.39 o 
   1  12   1      400.61      417.01      4.30 o 
   2  12   1       47.44       43.36      4.45 o 
   3  12   1      408.91      404.76      5.92 o 
   4  12   1       60.83       51.42      4.78 o 
   5  12   1      284.42      288.03      4.84 o 
   6  12   1       23.76       24.25      5.32 o 
   7  12   1        8.87       12.34      5.54 o 
   8  12   1        3.61        7.39      5.92 o 
   0  13   1       10.48       21.47      5.45 o 
   1  13   1      105.88      112.54      4.07 o 
   2  13   1      105.10      100.68      4.79 o 
   3  13   1       47.93       44.07      4.19 o 
   4  13   1        0.06       14.40      4.71 o 
   5  13   1       37.16       26.50      4.66 o 
   6  13   1        5.31       12.40      5.42 o 
   7  13   1       18.68       20.51      5.12 o 
   8  13   1        4.82       10.88      6.60 o 
   1  14   1      226.75      240.66      4.28 o 
   2  14   1       62.16       60.79      4.42 o 
   3  14   1      227.73      229.59      5.44 o 
   4  14   1       16.96       21.32      4.83 o 
   5  14   1       55.26       54.93      5.07 o 
   6  14   1        3.94        7.37      4.95 o 
   7  14   1       11.76        8.17      5.47 o 
   0  15   1       13.36       16.73      5.47 o 
   1  15   1       24.63       23.73      4.15 o 
   2  15   1       21.83       21.66      4.21 o 
   3  15   1        2.07       13.15      4.63 o 
   4  15   1        8.22       12.39      5.03 o 
   5  15   1       19.61       23.92      5.49 o 
   6  15   1        6.50        2.69      5.57 o 
   1  16   1      151.66      146.84      4.24 o 
   2  16   1       11.80       17.23      4.25 o 
   3  16   1       71.66       69.67      4.64 o 
   4  16   1        9.47       15.00      5.03 o 
   5  16   1       14.90       17.53      5.27 o 
   0  17   1        8.83       16.64      5.88 o 
   1  17   1        0.20        4.23      4.00 o 
   2  17   1       14.96       20.19      4.24 o 
   3  17   1        1.97        8.63      4.59 o 
   4  17   1        0.16        5.22      4.89 o 
   1  18   1       59.49       48.53      4.46 o 
   2  18   1        2.01        1.80      4.50 o 
   3  18   1       24.13       22.96      4.91 o 
   0   0   2    21654.14    19840.58   1595.32 o 
   1   0   2     2802.98     3031.20     44.97 o 
   2   0   2       25.40       32.63      9.63 o 
   3   0   2       32.78       37.94      8.61 o 
   4   0   2      333.58      346.98      8.36 o 
   5   0   2       11.05       25.12      7.21 o 
   6   0   2      654.73      624.01      8.23 o 
   7   0   2       79.91       75.41      6.68 o 
   8   0   2       68.48       54.73      7.08 o 
   9   0   2       10.55       18.15      6.43 o 
  10   0   2       26.78       29.32      6.40 o 
  11   0   2        4.13       16.35      7.44 o 
   1   1   2      584.96      714.73      8.00 o 
   2   1   2     1768.08     1868.37     14.32 o 
   3   1   2     2055.61     2212.22     16.78 o 
   4   1   2      100.51      100.93      4.96 o 
   5   1   2      741.72      752.13      6.20 o 
   6   1   2      415.83      408.65      6.44 o 
   7   1   2      167.48      165.63      4.65 o 
   8   1   2      130.20      138.82      4.91 o 
   9   1   2        1.42        7.88      4.74 o 
  10   1   2       30.80       27.98      4.87 o 
  11   1   2        5.80        3.06      4.91 o 
   0   2   2      479.48      549.18     10.27 o 
   1   2   2     7276.86     7852.79     67.66 o 
   2   2   2     1613.32     1607.51     10.64 o 
   3   2   2      845.07      984.89      6.95 o 
   4   2   2     1290.88     1221.13      9.89 o 
   5   2   2       25.49       23.84      4.70 o 
   6   2   2      300.50      302.76      5.12 o 
   7   2   2        0.72        8.72      4.43 o 
   8   2   2      133.65      139.85      4.90 o 
   9   2   2        3.28       12.35      4.82 o 
  10   2   2        1.86        8.71      4.77 o 
  11   2   2        0.07        5.05      4.98 o 
   1   3   2     5308.46     5711.41     41.43 o 
   2   3   2     2373.75     2494.62     20.18 o 
   3   3   2       57.12       73.28      5.21 o 
   4   3   2       96.56      107.99      4.70 o 
   5   3   2      171.64      172.92      5.13 o 
   6   3   2      223.14      214.03      4.84 o 
   7   3   2      194.30      196.05      5.06 o 
   8   3   2       55.70       59.60      4.64 o 
   9   3   2       35.63       38.93      4.60 o 
  10   3   2       41.93       31.68      4.95 o 
  11   3   2        0.08        6.81     17.50 o 
   0   4   2       26.81       32.76      7.32 o 
   1   4   2      182.39      164.99      6.01 o 
   2   4   2      531.16      524.66      5.91 o 
   3   4   2     1273.39     1299.84     12.05 o 
   4   4   2     2933.35     2995.98     18.91 o 
   5   4   2      227.64      274.76      5.11 o 
   6   4   2      510.02      498.41      5.55 o 
   7   4   2        6.44       15.30      4.66 o 
   8   4   2       15.80       19.85      4.63 o 
   9   4   2        0.80        4.76      4.57 o 
  10   4   2        3.55        8.99      5.04 o 
   1   5   2     1432.97     1632.69      6.98 o 
   2   5   2       78.55      103.00      5.28 o 
   3   5   2      587.25      604.71      6.31 o 
   4   5   2      374.62      368.59      5.38 o 
   5   5   2        5.33        8.98      4.77 o 
   6   5   2       10.93       15.85      4.50 o 
   7   5   2      273.93      270.81      5.01 o 
   8   5   2       54.46       58.32      4.77 o 
   9   5   2        0.48        2.40      4.82 o 
  10   5   2       41.19       32.33      5.34 o 
   0   6   2     2919.44     2863.28     11.45 o 
   1   6   2     1228.99     1336.87      7.53 o 
   2   6   2      365.19      353.33      4.99 o 
   3   6   2      328.48      381.42      5.14 o 
   4   6   2      922.79      905.41      7.77 o 
   5   6   2       33.99       37.68      4.64 o 
   6   6   2      436.45      429.85      5.13 o 
   7   6   2        6.64       13.75      4.50 o 
   8   6   2       31.25       40.13      4.53 o 
   9   6   2        9.86       14.55      4.70 o 
  10   6   2        3.52       10.38      5.01 o 
   1   7   2      154.87      181.97      4.71 o 
   2   7   2       48.47       60.17      4.16 o 
   3   7   2      112.42      121.34      4.87 o 
   4   7   2        8.92       18.18      4.55 o 
   5   7   2      688.49      683.48      6.99 o 
   6   7   2      246.48      233.14      4.93 o 
   7   7   2        0.27        7.28      4.77 o 
   8   7   2       40.09       44.00      4.77 o 
   9   7   2        6.73       10.31      4.98 o 
  10   7   2       17.10       17.94      5.23 o 
   0   8   2     2190.23     2301.22     10.52 o 
   1   8   2       10.44       20.29      4.42 o 
   2   8   2      816.15      792.30      6.42 o 
   3   8   2       18.64       21.91      4.48 o 
   4   8   2      251.00      240.43      4.90 o 
   5   8   2        1.39        4.12      4.59 o 
   6   8   2      126.20      134.04      4.66 o 
   7   8   2       10.45       16.67      4.53 o 
   8   8   2       79.47       71.17      4.95 o 
   9   8   2        2.73       11.37      5.07 o 
  10   8   2        5.93        8.96      5.60 o 
   1   9   2       19.90       33.55      4.30 o 
   2   9   2       17.66       23.77      4.23 o 
   3   9   2      343.28      341.47      4.94 o 
   4   9   2        2.00       13.40      4.67 o 
   5   9   2        1.41       -1.63      4.60 o 
   6   9   2      159.61      151.43      4.83 o 
   7   9   2      138.97      130.54      4.85 o 
   8   9   2       51.26       48.92      4.93 o 
   9   9   2        2.07        6.24      5.23 o 
   0  10   2      798.04      746.27      6.52 o 
   1  10   2      110.30      117.56      4.27 o 
   2  10   2      468.96      464.06      5.18 o 
   3  10   2       13.57       15.91      4.40 o 
   4  10   2      295.69      312.91      4.92 o 
   5  10   2       15.76       18.61      4.83 o 
   6  10   2       96.14      103.26      4.70 o 
   7  10   2        0.47        5.10      4.79 o 
   8  10   2       29.67       28.44      4.89 o 
   9  10   2        0.74        3.72      4.93 o 
   1  11   2      211.56      222.77      4.51 o 
   2  11   2       16.52       15.62      4.34 o 
   3  11   2       50.83       51.39      5.00 o 
   4  11   2       28.49       21.37      4.47 o 
   5  11   2       74.62       75.18      4.79 o 
   6  11   2       18.20       25.31      5.09 o 
   7  11   2        3.57       10.13      5.20 o 
   8  11   2       11.68       11.03      5.66 o 
   9  11   2        4.84       13.64      7.68 o 
   0  12   2      327.84      343.29      6.22 o 
   1  12   2      222.92      208.56      4.05 o 
   2  12   2      111.20      124.62      4.25 o 
   3  12   2        3.92        8.90      4.40 o 
   4  12   2      336.26      333.47      5.82 o 
   5  12   2        1.10        3.55      4.54 o 
   6  12   2      114.14      110.57      4.98 o 
   7  12   2        0.73        3.12      4.66 o 
   8  12   2        1.86       -3.44      5.92 o 
   1  13   2        3.33        7.73      3.78 o 
   2  13   2       29.91       39.60      4.08 o 
   3  13   2       37.06       31.56      4.41 o 
   4  13   2       22.42       17.26      4.44 o 
   5  13   2        0.06       15.76      5.70 o 
   6  13   2        3.35        7.83      4.83 o 
   7  13   2       11.76       14.05      4.96 o 
   8  13   2        4.87        9.36     11.12 o 
   0  14   2       80.77       86.02      5.97 o 
   1  14   2       20.27       23.49      4.05 o 
   2  14   2      136.56      142.73      4.27 o 
   3  14   2        5.22       11.20      4.46 o 
   4  14   2      114.67      122.55      4.99 o 
   5  14   2        0.02       -1.05      4.90 o 
   6  14   2       35.35       40.09      5.59 o 
   7  14   2        0.01        4.30      5.56 o 
   1  15   2        1.12       -0.20      4.02 o 
   2  15   2        3.07        4.89      4.18 o 
   3  15   2        1.84        3.81      4.49 o 
   4  15   2        0.27        6.95      4.99 o 
   5  15   2        7.92       14.38      5.12 o 
   6  15   2       19.25       16.42      5.30 o 
   0  16   2      146.61      152.75      6.31 o 
   1  16   2       49.43       44.74      4.34 o 
   2  16   2       49.08       52.60      4.48 o 
   3  16   2        9.57       22.26      4.58 o 
   4  16   2       22.51       26.84      4.99 o 
   5  16   2        0.01        4.89      5.17 o 
   1  17   2        4.69       10.22      4.15 o 
   2  17   2        7.47        7.49      4.44 o 
   3  17   2        1.63        6.65      4.82 o 
   4  17   2        3.16        4.59      4.93 o 
   0  18   2       68.16       55.99      6.37 o 
   1  18   2        0.00       10.85      4.37 o 
   2  18   2       16.90       18.36      4.44 o 
   3  18   2        2.93       11.55      4.83 o 
   2   0   3      138.03      106.51      7.98 o 
   3   0   3    11769.31    10977.99    116.58 o 
   4   0   3      268.67      321.23      7.39 o 
   5   0   3     1718.17     1496.26     24.79 o 
   6   0   3      503.40      550.89      7.05 o 
   7   0   3      846.34      828.60     14.35 o 
   8   0   3        8.93       10.20      6.50 o 
   9   0   3       35.28       33.61      6.28 o 
  10   0   3        2.14       16.73      6.69 o 
  11   0   3       16.66       12.75      7.21 o 
   0   1   3     3249.19     3956.07     44.91 o 
   1   1   3       19.40       23.53      5.88 o 
   2   1   3      130.52      106.61      5.16 o 
   3   1   3      737.70      608.58      6.16 o 
   4   1   3      342.69      295.02      5.42 o 
   5   1   3     1585.80     1485.34     10.97 o 
   6   1   3       22.89       27.97      4.49 o 
   7   1   3      386.16      386.92      5.36 o 
   8   1   3        0.03        4.82      4.54 o 
   9   1   3       86.72       99.48      4.37 o 
  10   1   3        1.05       16.00      4.76 o 
  11   1   3        8.79       14.69      5.47 o 
   2   2   3      104.17       93.01      6.14 o 
   3   2   3     6815.75     6294.75     42.07 o 
   4   2   3      201.36      247.30      5.38 o 
   5   2   3     4265.27     4123.42     38.33 o 
   6   2   3        0.55        8.63      4.63 o 
   7   2   3      231.39      213.56      6.42 o 
   8   2   3        0.23        0.52      4.64 o 
   9   2   3      123.17      120.42      4.70 o 
  10   2   3        1.02        7.13      4.99 o 
  11   2   3        1.03        6.93     16.08 o 
   0   3   3     1004.12     1217.09      9.56 o 
   1   3   3      536.29      603.54      6.31 o 
   2   3   3     1666.23     1491.23     13.00 o 
   3   3   3     1560.59     1458.04     12.60 o 
   4   3   3      173.83      196.89      4.85 o 
   5   3   3      865.27      806.75      7.18 o 
   6   3   3        2.47       14.76      4.68 o 
   7   3   3      317.83      326.44      8.94 o 
   8   3   3       88.88       79.31      4.94 o 
   9   3   3       46.72       54.66      4.79 o 
  10   3   3        0.02        9.91      4.73 o 
   1   4   3    13330.18    12776.48     83.79 o 
   2   4   3     1080.00     1010.96      6.79 o 
   3   4   3    12131.11    11724.27    137.00 o 
   4   4   3       11.27       14.90      4.60 o 
   5   4   3     1713.43     1579.90     12.03 o 
   6   4   3        2.29        7.11      4.78 o 
   7   4   3      651.60      650.76      8.73 o 
   8   4   3       10.98       15.37      4.58 o 
   9   4   3        5.93        8.84      4.64 o 
  10   4   3        4.05        5.65      4.91 o 
   0   5   3      147.50      114.72      6.64 o 
   1   5   3     1038.77     1033.36      7.38 o 
   2   5   3       32.01       30.21      4.66 o 
   3   5   3      979.83      899.84     11.24 o 
   4   5   3        2.05       16.00      4.69 o 
   5   5   3      921.25      919.00      8.16 o 
   6   5   3        4.40        5.78      4.33 o 
   7   5   3       93.32      104.20      4.45 o 
   8   5   3        8.48       11.40      4.31 o 
   9   5   3       57.57       65.46      4.87 o 
  10   5   3        4.30        4.56      5.03 o 
   1   6   3    11962.40    11762.38     49.84 o 
   2   6   3        0.03       10.56      4.55 o 
   3   6   3     3253.57     2949.68     28.81 o 
   4   6   3        0.42        2.04      4.45 o 
   5   6   3     3005.99     3018.93     27.36 o 
   6   6   3       47.77       58.77      4.45 o 
   7   6   3       79.14       76.65      4.56 o 
   8   6   3        4.74       11.47      4.65 o 
   9   6   3       38.83       33.70      4.90 o 
  10   6   3        0.08        0.03      4.82 o 
   0   7   3     1279.20     1404.64      8.26 o 
   1   7   3       63.20       84.75      4.40 o 
   2   7   3      245.50      228.64      4.52 o 
   3   7   3      982.37      936.87      9.14 o 
   4   7   3      101.18       94.67      4.65 o 
   5   7   3      405.56      411.56      6.63 o 
   6   7   3        1.80        4.29      4.07 o 
   7   7   3      165.22      181.96      5.12 o 
   8   7   3        1.30       10.29      4.79 o 
   9   7   3       50.64       51.30      5.23 o 
  10   7   3        0.02        8.04      5.03 o 
   1   8   3     6710.10     6461.63     24.26 o 
   2   8   3      157.10      199.80      4.60 o 
   3   8   3     3237.29     3222.05     26.78 o 
   4   8   3       11.08       16.39      4.76 o 
   5   8   3      353.80      356.58      5.02 o 
   6   8   3       36.36       44.39      4.58 o 
   7   8   3      242.53      238.12      5.06 o 
   8   8   3        0.49       12.84      4.95 o 
   9   8   3       19.42       23.86      5.05 o 
  10   8   3        0.25        4.20     17.30 o 
   0   9   3      254.44      264.82      7.03 o 
   1   9   3      332.13      350.52      4.68 o 
   2   9   3       55.76       46.59      4.20 o 
   3   9   3        1.68        7.97      4.79 o 
   4   9   3       32.38       36.75      4.03 o 
   5   9   3      531.84      531.40      8.07 o 
   6   9   3        2.61       17.20      5.10 o 
   7   9   3      174.54      184.78      5.01 o 
   8   9   3        3.31       14.07      5.01 o 
   9   9   3       11.87       18.62      5.21 o 
   1  10   3     3716.45     3674.99     17.04 o 
   2  10   3       11.60       21.77      4.10 o 
   3  10   3     1012.27     1037.02      9.06 o 
   4  10   3        0.93        6.47      4.08 o 
   5  10   3      396.56      428.13      5.45 o 
   6  10   3        0.73        5.90      5.28 o 
   7  10   3       75.04       71.98      5.44 o 
   8  10   3        1.11       19.48      5.42 o 
   9  10   3       18.76       21.10      6.33 o 
   0  11   3        0.15        8.81      5.71 o 
   1  11   3       43.87       55.69      4.04 o 
   2  11   3       31.50       36.25      4.27 o 
   3  11   3      386.29      381.47      6.06 o 
   4  11   3        7.24       11.56      4.57 o 
   5  11   3      136.11      151.58      4.95 o 
   6  11   3        0.71       11.11      4.94 o 
   7  11   3       39.54       50.28      4.71 o 
   8  11   3       11.14       17.34      5.98 o 
   1  12   3     1167.91     1193.50      7.17 o 
   2  12   3       24.93       27.15      3.99 o 
   3  12   3      593.34      631.21      7.87 o 
   4  12   3        2.17       11.91      4.69 o 
   5  12   3      361.26      358.97      7.23 o 
   6  12   3        0.04        6.37      4.54 o 
   7  12   3       25.74       31.08      5.42 o 
   8  12   3        0.68        6.25      5.47 o 
   0  13   3        8.89       14.04      5.37 o 
   1  13   3      165.46      169.75      4.06 o 
   2  13   3       12.85       16.98      3.90 o 
   3  13   3       87.56       90.64      4.29 o 
   4  13   3        1.29        1.23      4.88 o 
   5  13   3       78.12       88.47      5.17 o 
   6  13   3        0.10        8.26      5.10 o 
   7  13   3        4.45        8.07      5.06 o 
   1  14   3      372.67      405.33      4.27 o 
   2  14   3        4.38       11.90      4.28 o 
   3  14   3      399.02      419.50      4.62 o 
   4  14   3        3.27        4.90      4.36 o 
   5  14   3       95.93      102.40      6.62 o 
   6  14   3        5.42        7.90      5.29 o 
   7  14   3       14.39       13.04      6.00 o 
   0  15   3       43.67       36.16      6.00 o 
   1  15   3        2.03        4.38      4.15 o 
   2  15   3       11.59        9.55      4.10 o 
   3  15   3       43.28       46.11      4.68 o 
   4  15   3        7.25        3.26      4.57 o 
   5  15   3       17.26       18.84      5.04 o 
   6  15   3        0.87        9.71      5.98 o 
   1  16   3      283.85      280.38      4.67 o 
   2  16   3        2.27        8.38      4.28 o 
   3  16   3       52.48       63.07      4.83 o 
   4  16   3        2.43        8.31      5.02 o 
   5  16   3       25.76       18.19      4.87 o 
   0  17   3        1.70       14.37      5.71 o 
   1  17   3        2.61        9.11      4.41 o 
   2  17   3        1.32        9.76      4.41 o 
   3  17   3        0.23        6.19      4.89 o 
   4  17   3        0.02        6.81      5.27 o 
   1  18   3      102.83       94.56      4.52 o 
   2  18   3        1.32        8.55      4.83 o 
   0   0   4     7228.82     6932.45    143.81 o 
   1   0   4      322.22      304.46      7.72 o 
   2   0   4     1027.84      881.50     12.39 o 
   3   0   4     3179.10     3372.81     26.20 o 
   4   0   4     2115.79     1843.18     29.56 o 
   5   0   4       41.42       30.46      6.37 o 
   6   0   4       99.50       93.39      6.59 o 
   7   0   4        0.19        8.24      5.89 o 
   8   0   4       38.37       35.15      6.26 o 
   9   0   4        9.42        9.68      6.07 o 
  10   0   4        4.11        9.43      7.00 o 
  11   0   4        2.26        5.42     15.94 o 
   1   1   4       26.77       21.41      4.95 o 
   2   1   4      230.62      241.15      4.96 o 
   3   1   4       22.49       43.27      4.86 o 
   4   1   4      144.92      130.92      4.59 o 
   5   1   4       15.12       14.75      4.55 o 
   6   1   4      271.32      256.68      4.78 o 
   7   1   4       38.42       45.56      4.36 o 
   8   1   4      157.90      160.63      4.55 o 
   9   1   4       35.28       33.87      4.50 o 
  10   1   4       21.27       22.10      4.85 o 
   0   2   4       63.19       42.52      6.93 o 
   1   2   4       31.52       33.52      5.08 o 
   2   2   4     6620.41     6305.31     53.51 o 
   3   2   4      373.66      384.31      5.37 o 
   4   2   4      697.22      629.33      5.60 o 
   5   2   4      241.92      247.70      4.84 o 
   6   2   4      232.50      200.19      4.72 o 
   7   2   4       14.62       20.58      4.14 o 
   8   2   4       51.43       57.76      4.42 o 
   9   2   4        6.30        5.39      4.41 o 
  10   2   4        1.25        6.64      4.60 o 
   1   3   4      239.03      310.02      4.97 o 
   2   3   4      158.09      138.23      4.47 o 
   3   3   4       10.59       12.51      4.90 o 
   4   3   4      220.02      227.29      5.14 o 
   5   3   4      419.48      409.06      5.30 o 
   6   3   4      261.78      253.90      4.89 o 
   7   3   4        3.47        8.79      4.65 o 
   8   3   4      110.01      107.12      4.49 o 
   9   3   4        2.94       12.75      4.24 o 
  10   3   4        8.48       10.73      4.59 o 
   0   4   4     3355.85     3232.41     18.86 o 
   1   4   4      565.26      593.64      5.16 o 
   2   4   4     1347.04     1199.42      5.99 o 
   3   4   4      220.50      202.03      5.41 o 
   4   4   4     1733.91     1628.19     10.28 o 
   5   4   4      155.44      149.37      4.81 o 
   6   4   4      167.27      161.35      4.59 o 
   7   4   4      117.22      112.44      4.72 o 
   8   4   4       50.95       47.69      4.41 o 
   9   4   4        0.05        3.26      4.74 o 
  10   4   4        0.48        6.11      4.82 o 
   1   5   4      435.40      436.82      4.75 o 
   2   5   4      709.36      769.37      5.24 o 
   3   5   4       22.34       26.49      4.68 o 
   4   5   4      153.62      138.95      4.48 o 
   5   5   4      161.47      155.93      4.69 o 
   6   5   4      148.40      143.03      4.85 o 
   7   5   4        0.79        3.26      4.49 o 
   8   5   4       44.55       39.55      4.70 o 
   9   5   4        6.70        8.75      4.85 o 
  10   5   4       27.54       27.76      4.69 o 
   0   6   4      177.29      148.85      6.10 o 
   1   6   4       81.20       96.84      4.61 o 
   2   6   4     2844.98     2697.43     15.02 o 
   3   6   4      305.88      306.67      4.61 o 
   4   6   4     1064.80     1009.60     15.12 o 
   5   6   4      190.45      189.92      5.05 o 
   6   6   4      214.59      205.80      5.04 o 
   7   6   4        0.19        9.01      4.64 o 
   8   6   4        3.43       10.89      4.58 o 
   9   6   4       13.51       13.74      5.04 o 
  10   6   4        1.92        5.59      5.16 o 
   1   7   4       27.48       29.67      3.96 o 
   2   7   4      167.04      170.83      4.08 o 
   3   7   4       13.04       20.43      4.35 o 
   4   7   4      210.91      211.33      4.49 o 
   5   7   4        6.00        9.09      4.97 o 
   6   7   4       26.94       29.82      4.72 o 
   7   7   4       24.37       32.14      4.55 o 
   8   7   4      130.23      122.15      5.03 o 
   9   7   4        6.81       14.76      5.23 o 
  10   7   4        7.94        9.61      5.37 o 
   0   8   4     2073.57     1966.97     10.09 o 
   1   8   4       10.55       14.05      3.99 o 
   2   8   4     1002.17      949.29      5.75 o 
   3   8   4      554.64      526.79      6.16 o 
   4   8   4      703.39      697.10      8.45 o 
   5   8   4        1.31        2.72      5.09 o 
   6   8   4       23.75       31.84      5.14 o 
   7   8   4        6.73        8.35      4.95 o 
   8   8   4       41.01       44.83      4.94 o 
   9   8   4        0.44        3.14      5.30 o 
   1   9   4        1.08        4.91      4.25 o 
   2   9   4       31.17       36.35      4.11 o 
   3   9   4      209.66      214.20      4.58 o 
   4   9   4        1.19        0.30      4.37 o 
   5   9   4       36.51       35.48      4.71 o 
   6   9   4      321.48      296.51      5.64 o 
   7   9   4        1.61       12.47      5.45 o 
   8   9   4       29.92       29.87      5.59 o 
   9   9   4        5.84        7.28      5.38 o 
   0  10   4      579.02      600.42      7.51 o 
   1  10   4       19.87       26.54      3.90 o 
   2  10   4     1446.45     1417.42     10.56 o 
   3  10   4       29.37       27.19      4.07 o 
   4  10   4       61.81       74.55      4.53 o 
   5  10   4       64.59       68.25      4.80 o 
   6  10   4       77.38       84.46      4.83 o 
   7  10   4        0.63       11.39      4.94 o 
   8  10   4       31.60       37.09      5.27 o 
   9  10   4        0.42        5.49      5.62 o 
   1  11   4      160.95      158.27      3.96 o 
   2  11   4        0.97       11.64      4.00 o 
   3  11   4       11.30       11.14      4.16 o 
   4  11   4      145.98      126.70      4.54 o 
   5  11   4        0.90        3.46      4.56 o 
   6  11   4       23.30       30.03      4.85 o 
   7  11   4        0.33        3.77      4.65 o 
   8  11   4       38.33       27.79      5.24 o 
   0  12   4      664.83      673.33      6.90 o 
   1  12   4      155.31      169.08      4.39 o 
   2  12   4      128.23      131.72      4.19 o 
   3  12   4       67.94       64.14      4.05 o 
   4  12   4      457.81      460.85      6.02 o 
   5  12   4       13.01       20.72      4.57 o 
   6  12   4       31.86       31.15      5.09 o 
   7  12   4        3.05        7.61      5.36 o 
   8  12   4        1.70        4.00      5.34 o 
   1  13   4       49.35       57.48      4.26 o 
   2  13   4      196.26      174.11      4.09 o 
   3  13   4       10.07       18.06      4.44 o 
   4  13   4       11.07       13.65      4.34 o 
   5  13   4        8.32        9.88      4.75 o 
   6  13   4       11.49       12.09      4.91 o 
   7  13   4        0.59        2.12      5.74 o 
   0  14   4        6.72        8.58      5.84 o 
   1  14   4       22.20       31.39      3.96 o 
   2  14   4      477.51      467.51      4.75 o 
   3  14   4        0.03        1.84      4.35 o 
   4  14   4      109.07      120.39      4.83 o 
   5  14   4        6.36       12.72      5.47 o 
   6  14   4       19.42       22.99      4.90 o 
   7  14   4        2.10        0.31      5.17 o 
   1  15   4        6.83        9.94      3.98 o 
   2  15   4       25.16       27.80      4.36 o 
   3  15   4       12.61       20.79      4.38 o 
   4  15   4        7.33       11.29      4.59 o 
   5  15   4        0.05        5.16      5.01 o 
   6  15   4       10.55        6.86      5.68 o 
   0  16   4      286.00      274.32      7.40 o 
   1  16   4        6.15       11.89      4.18 o 
   2  16   4       34.23       37.84      4.34 o 
   3  16   4       24.40       23.92      4.82 o 
   4  16   4       45.53       41.07      4.83 o 
   5  16   4        0.17       12.84      5.17 o 
   1  17   4        3.67        9.99      4.12 o 
   2  17   4        3.13        8.55      4.51 o 
   3  17   4        0.54        0.93      4.75 o 
   4  17   4        6.25        5.13      5.28 o 
   0  18   4       28.71       21.07      6.25 o 
   1  18   4        0.09        3.19      4.56 o 
   2  18   4       74.67       43.62      5.04 o 
   1   0   5     2508.54     2557.16     33.60 o 
   2   0   5      945.39      991.14      9.54 o 
   3   0   5     1218.11     1336.61     11.30 o 
   4   0   5      478.34      494.37      6.85 o 
   5   0   5      635.59      681.98      7.64 o 
   6   0   5      318.31      327.76      7.21 o 
   7   0   5      150.98      169.65      6.41 o 
   8   0   5       12.01       15.51      6.21 o 
   9   0   5        3.80       -0.52      6.56 o 
  10   0   5        2.47       -1.44      6.31 o 
   0   1   5      355.81      344.73      6.95 o 
   1   1   5      478.42      518.51      4.95 o 
   2   1   5      328.37      328.70      4.57 o 
   3   1   5      114.88      116.78      4.48 o 
   4   1   5      706.53      712.79      6.13 o 
   5   1   5      325.79      332.18      4.66 o 
   6   1   5      502.32      488.54      6.80 o 
   7   1   5      159.04      169.80      4.27 o 
   8   1   5       42.12       48.11      4.28 o 
   9   1   5      103.93       99.69      4.61 o 
  10   1   5        8.29       16.10      4.46 o 
   1   2   5     2355.65     2415.11     21.38 o 
   2   2   5        0.60        6.27      4.29 o 
   3   2   5     1138.80     1148.48     12.67 o 
   4   2   5      276.29      297.46      4.68 o 
   5   2   5      554.68      592.76      5.24 o 
   6   2   5        6.83       10.73      4.37 o 
   7   2   5      186.49      188.46      4.27 o 
   8   2   5        0.10        7.62      4.28 o 
   9   2   5        9.92       18.58      4.32 o 
  10   2   5        3.18        9.14      4.71 o 
   0   3   5      692.59      774.05     11.07 o 
   1   3   5      117.91      138.01      4.26 o 
   2   3   5     2820.81     2952.38     27.25 o 
   3   3   5      109.88      102.70      4.26 o 
   4   3   5      112.00       91.45      4.72 o 
   5   3   5      362.06      396.95      5.01 o 
   6   3   5      158.49      151.18      4.38 o 
   7   3   5      170.47      184.95      4.55 o 
   8   3   5      140.54      137.63      4.51 o 
   9   3   5       38.93       41.57      4.41 o 
  10   3   5        3.71        6.75      4.73 o 
   1   4   5     1368.12     1397.93     10.38 o 
   2   4   5      443.98      547.04      6.50 o 
   3   4   5     1211.63     1179.04     11.99 o 
   4   4   5       12.44        9.99      4.83 o 
   5   4   5      545.93      555.85      5.41 o 
   6   4   5        5.87       13.99      4.44 o 
   7   4   5      246.68      260.24      4.94 o 
   8   4   5       26.24       33.78      4.38 o 
   9   4   5        0.19        6.24      4.36 o 
  10   4   5        0.02       -0.09      4.55 o 
   0   5   5     2389.06     2521.78     18.38 o 
   1   5   5       97.05      110.88      4.05 o 
   2   5   5        6.27        7.36      4.19 o 
   3   5   5      352.65      393.59      5.15 o 
   4   5   5      186.51      193.27      4.72 o 
   5   5   5      259.87      261.82      5.13 o 
   6   5   5      202.17      199.86      4.60 o 
   7   5   5       34.01       40.06      4.56 o 
   8   5   5       35.86       40.31      4.56 o 
   9   5   5       73.51       77.86      4.66 o 
  10   5   5       17.78       15.55      4.46 o 
   1   6   5     1070.27     1038.27      9.89 o 
   2   6   5      643.72      560.47      4.88 o 
   3   6   5      776.61      807.26      7.87 o 
   4   6   5       31.60       32.13      4.34 o 
   5   6   5      818.05      841.12     10.41 o 
   6   6   5        7.68       18.85      5.04 o 
   7   6   5       47.62       50.76      4.68 o 
   8   6   5        2.62        8.71      4.66 o 
   9   6   5        2.77        5.90      4.72 o 
  10   6   5        1.52        8.52      4.83 o 
   0   7   5       86.57       93.10      5.70 o 
   1   7   5        5.20        1.84      4.03 o 
   2   7   5      670.43      708.70      5.47 o 
   3   7   5      145.14      148.32      4.32 o 
   4   7   5       34.91       37.79      4.76 o 
   5   7   5       74.84       88.48      4.83 o 
   6   7   5      178.60      175.91      5.52 o 
   7   7   5       84.73       83.94      5.09 o 
   8   7   5       34.13       35.82      4.92 o 
   9   7   5       41.15       35.30      5.40 o 
  10   7   5        0.21        7.08      7.80 o 
   1   8   5      973.48      997.44     11.07 o 
   2   8   5       36.61       35.67      3.97 o 
   3   8   5      809.79      797.88      5.99 o 
   4   8   5       31.41       34.83      4.43 o 
   5   8   5      104.28      108.59      4.49 o 
   6   8   5        2.01       16.47      4.60 o 
   7   8   5      115.69      117.00      5.18 o 
   8   8   5        0.06       11.40      5.44 o 
   9   8   5        1.99        5.57      5.20 o 
   0   9   5        0.58        2.76      5.21 o 
   1   9   5       70.35       76.84      4.04 o 
   2   9   5       28.20       28.76      4.16 o 
   3   9   5        1.14       13.02      4.11 o 
   4   9   5      298.52      296.05      5.10 o 
   5   9   5      191.79      186.01      4.80 o 
   6   9   5       43.95       43.04      4.81 o 
   7   9   5       64.91       61.91      5.10 o 
   8   9   5        6.93       13.74      4.95 o 
   9   9   5       23.44       25.83      5.31 o 
   1  10   5     1037.86     1051.39     10.77 o 
   2  10   5        6.69        4.81      4.25 o 
   3  10   5      102.31      118.27      4.30 o 
   4  10   5        9.11        7.49      4.12 o 
   5  10   5      161.98      173.82      4.30 o 
   6  10   5       31.73       38.53      5.07 o 
   7  10   5       49.41       46.21      4.74 o 
   8  10   5        4.16        6.68      5.39 o 
   9  10   5        6.46        7.36      5.36 o 
   0  11   5        0.46        2.22      5.97 o 
   1  11   5       70.99       73.46      4.01 o 
   2  11   5      116.78      123.30      4.12 o 
   3  11   5       39.62       41.29      4.24 o 
   4  11   5        2.71        9.12      4.43 o 
   5  11   5       68.63       69.44      4.31 o 
   6  11   5       42.51       51.15      4.45 o 
   7  11   5       31.82       33.80      5.49 o 
   8  11   5        5.16       12.14      5.54 o 
   1  12   5      224.10      242.64      4.33 o 
   2  12   5       48.02       61.50      4.38 o 
   3  12   5      258.59      261.12      4.43 o 
   4  12   5        3.68       10.27      4.27 o 
   5  12   5      102.14       99.93      4.43 o 
   6  12   5        7.26        7.99      4.91 o 
   7  12   5       34.70       38.02      4.93 o 
   8  12   5        0.01        5.10      5.67 o 
   0  13   5      133.53      122.53      5.41 o 
   1  13   5       16.92       23.59      3.94 o 
   2  13   5        1.78        5.94      3.99 o 
   3  13   5       44.58       45.09      4.45 o 
   4  13   5        1.08        7.67      4.28 o 
   5  13   5       23.12       25.82      4.39 o 
   6  13   5        5.86        7.15      4.90 o 
   7  13   5        1.25        1.39      4.87 o 
   1  14   5       96.62      101.02      5.43 o 
   2  14   5       31.88       32.58      4.25 o 
   3  14   5      122.38      123.11      4.47 o 
   4  14   5        2.34        7.75      4.67 o 
   5  14   5       98.72       91.66      4.83 o 
   6  14   5        0.99        7.74      5.04 o 
   0  15   5        7.93       17.18      5.75 o 
   1  15   5        1.98        5.94      4.22 o 
   2  15   5       28.26       30.72      4.27 o 
   3  15   5       19.32       23.53      4.56 o 
   4  15   5        1.12        6.85      4.26 o 
   5  15   5        7.35        7.24      5.00 o 
   6  15   5        2.82        5.56      5.43 o 
   1  16   5      107.40       98.67      4.45 o 
   2  16   5        8.18        7.50      4.57 o 
   3  16   5       33.31       31.69      5.02 o 
   4  16   5        3.26        3.64      4.65 o 
   5  16   5        5.89        7.29      5.16 o 
   0  17   5        0.21       12.78      6.21 o 
   1  17   5        7.25       10.72      4.24 o 
   2  17   5        0.14       13.78      4.69 o 
   3  17   5        0.94        8.78      5.10 o 
   4  17   5        8.52        0.71     12.65 o 
   1  18   5       62.63       45.46      4.68 o 
   0   0   6    14060.32    13241.01    257.28 o 
   1   0   6     1581.67     1753.16     23.45 o 
   2   0   6    20239.94    18455.48    545.51 o 
   3   0   6      184.53      208.52      6.39 o 
   4   0   6     3673.98     3603.15     29.04 o 
   5   0   6       47.09       41.91      6.02 o 
   6   0   6      549.97      496.35      6.81 o 
   7   0   6        6.42       21.38      7.28 o 
   8   0   6      106.31      100.59      5.81 o 
   9   0   6        0.58        2.98      6.06 o 
  10   0   6       11.23       17.44      6.36 o 
   2   1   6      876.00      768.51      6.00 o 
   3   1   6      104.36       71.68      4.08 o 
   4   1   6     1403.02     1290.49      7.29 o 
   5   1   6      167.96      150.96      4.03 o 
   6   1   6      589.67      568.32      6.27 o 
   7   1   6       35.17       30.71      4.01 o 
   8   1   6      211.72      214.21      4.39 o 
   9   1   6        0.99        6.56      4.19 o 
  10   1   6       16.57       15.63      4.62 o 
   0   2   6    19899.18    18737.50     50.76 o 
   1   2   6      637.44      672.11      5.87 o 
   2   2   6    13498.99    12934.55     80.68 o 
   3   2   6      158.25      163.95      4.24 o 
   4   2   6     3660.60     3260.39     17.68 o 
   5   2   6       52.39       59.71      4.42 o 
   6   2   6      596.86      570.27      5.76 o 
   7   2   6        1.63        5.72      3.80 o 
   8   2   6      108.58      105.42      4.26 o 
   9   2   6        0.56        9.88      4.14 o 
  10   2   6        5.54        9.11      4.41 o 
   2   3   6      807.49      744.62      9.18 o 
   3   3   6      942.79      933.60      6.74 o 
   4   3   6     1702.26     1515.35     13.71 o 
   5   3   6        7.16       28.26      4.41 o 
   6   3   6      472.99      461.91      6.78 o 
   7   3   6       33.29       30.80      3.97 o 
   8   3   6      142.20      141.91      4.49 o 
   9   3   6        5.88       14.80      4.34 o 
  10   3   6       14.38       19.15      4.73 o 
   0   4   6     8712.14     7993.94    102.96 o 
   1   4   6      118.02      133.32      3.93 o 
   2   4   6    11389.17    10582.34     92.36 o 
   3   4   6       19.39       26.60      4.02 o 
   4   4   6     3145.78     3006.38     34.56 o 
   5   4   6      126.78      107.61      4.25 o 
   6   4   6      577.40      518.57      5.06 o 
   7   4   6       38.86       41.77      4.16 o 
   8   4   6       71.74       74.00      4.28 o 
   9   4   6        0.94        7.42      4.15 o 
  10   4   6        2.11       10.52      4.53 o 
   1   5   6      165.13      162.72      4.24 o 
   2   5   6     1289.49     1221.07     15.73 o 
   3   5   6        1.89        8.72      3.97 o 
   4   5   6     1081.58     1032.29     14.91 o 
   5   5   6       28.21       29.16      4.23 o 
   6   5   6      302.26      294.45      4.59 o 
   7   5   6       10.79       11.74      4.61 o 
   8   5   6      104.20      107.29      4.57 o 
   9   5   6       11.86       13.96      4.29 o 
  10   5   6       15.80       13.04      4.92 o 
   0   6   6     6088.72     5609.54     38.98 o 
   1   6   6      218.19      249.92      4.09 o 
   2   6   6     6970.62     6625.28     44.19 o 
   3   6   6       86.28       80.63      4.22 o 
   4   6   6     2340.46     2231.17     25.29 o 
   5   6   6        8.01       17.98      4.59 o 
   6   6   6      337.09      333.05      5.28 o 
   7   6   6        0.06        9.65      4.73 o 
   8   6   6       35.11       27.02      4.43 o 
   9   6   6        1.97        4.74      4.52 o 
  10   6   6        3.31        0.78      5.03 o 
   1   7   6       13.26       11.42      3.84 o 
   2   7   6      415.12      410.84      4.90 o 
   3   7   6       57.38       68.10      4.69 o 
   4   7   6      707.38      677.39      8.01 o 
   5   7   6       13.38        6.69      4.27 o 
   6   7   6      190.18      190.03      4.63 o 
   7   7   6       41.72       38.28      4.59 o 
   8   7   6      104.88      107.47      4.95 o 
   9   7   6        0.07       -1.11      4.82 o 
   0   8   6     4690.38     4574.60     48.73 o 
   1   8   6       23.59       36.17      3.64 o 
   2   8   6     4097.59     3945.41     28.53 o 
   3   8   6       11.88       15.21      4.35 o 
   4   8   6     1010.59     1021.40      8.82 o 
   5   8   6       41.80       51.57      4.14 o 
   6   8   6      142.54      144.57      5.00 o 
   7   8   6        4.06       12.48      4.49 o 
   8   8   6       41.93       44.71      4.69 o 
   9   8   6        0.12       -0.37      4.95 o 
   1   9   6       71.23       67.23      4.14 o 
   2   9   6      114.99      123.33      4.32 o 
   3   9   6      318.10      322.64      4.56 o 
   4   9   6      251.66      247.21      4.31 o 
   5   9   6       34.45       33.42      4.37 o 
   6   9   6      242.35      246.38      4.90 o 
   7   9   6        1.52        4.17      4.92 o 
   8   9   6       56.75       52.72      5.15 o 
   9   9   6        0.98       11.36      4.93 o 
   0  10   6     2314.83     2246.41     27.22 o 
   1  10   6       76.25       74.10      3.95 o 
   2  10   6     2216.84     2219.60     15.97 o 
   3  10   6        5.71        5.69      3.87 o 
   4  10   6      388.65      403.25      5.40 o 
   5  10   6       18.95       25.29      4.31 o 
   6  10   6       98.22      104.85      4.86 o 
   7  10   6        0.07        5.20      5.60 o 
   8  10   6       24.41       22.32      5.02 o 
   1  11   6        4.55       13.98      3.87 o 
   2  11   6       71.22       72.62      4.08 o 
   3  11   6       34.49       45.40      4.30 o 
   4  11   6      242.90      253.37      4.73 o 
   5  11   6       14.08       12.16      4.17 o 
   6  11   6       65.14       71.13      5.45 o 
   7  11   6        3.65        9.32      4.88 o 
   8  11   6       28.56       19.71      5.02 o 
   0  12   6      896.87      917.75     18.34 o 
   1  12   6       60.74       69.42      3.90 o 
   2  12   6      744.09      747.65      5.52 o 
   3  12   6        1.15        9.00      4.12 o 
   4  12   6      383.25      400.60      6.42 o 
   5  12   6        0.17        3.43      4.46 o 
   6  12   6       47.88       50.53      5.08 o 
   7  12   6        3.31       11.22      5.33 o 
   1  13   6       51.20       58.95      3.97 o 
   2  13   6      146.03      136.66      4.31 o 
   3  13   6        0.59        0.39      4.74 o 
   4  13   6       75.06       83.02      4.55 o 
   5  13   6        0.35        8.96      4.67 o 
   6  13   6       20.09       26.82      5.25 o 
   7  13   6        2.88        5.67      5.27 o 
   0  14   6      166.43      188.45      5.87 o 
   1  14   6        0.00        6.90      4.21 o 
   2  14   6      465.32      465.57      4.74 o 
   3  14   6       14.31       18.97      4.52 o 
   4  14   6      137.15      148.78      5.84 o 
   5  14   6        0.30        1.83      4.94 o 
   6  14   6       18.82       20.25      5.32 o 
   1  15   6        0.75        8.47      3.97 o 
   2  15   6       24.99       23.28      4.18 o 
   3  15   6       28.93       37.17      4.47 o 
   4  15   6       31.27       18.19      4.65 o 
   5  15   6        0.53        4.39      5.23 o 
   0  16   6      226.69      221.43      6.75 o 
   1  16   6        5.87        2.39      4.02 o 
   2  16   6      113.46       99.81      4.86 o 
   3  16   6        4.88        7.58      4.86 o 
   4  16   6       35.77       33.83      5.14 o 
   1  17   6        0.87        6.18      4.35 o 
   2  17   6        0.47        6.92      4.32 o 
   3  17   6        9.41       12.77      5.08 o 
   0  18   6       49.29       38.31      8.78 o 
   1   0   7     5629.30     5900.56     80.30 o 
   2   0   7      118.33      130.62      5.45 o 
   3   0   7      816.78      680.33     12.95 o 
   4   0   7     1407.29     1533.88     13.46 o 
   5   0   7      373.84      350.54      6.52 o 
   6   0   7       75.29       79.59      6.26 o 
   7   0   7       32.70       40.84      5.64 o 
   8   0   7        3.52       13.98      5.93 o 
   9   0   7       16.52       11.76      6.44 o 
  10   0   7        5.94       -0.39      6.30 o 
   0   1   7     1543.34     1499.98     24.44 o 
   1   1   7      204.06      232.85      4.10 o 
   2   1   7      124.52      123.44      4.01 o 
   3   1   7      468.66      483.94      4.64 o 
   4   1   7       33.20       41.49      4.08 o 
   5   1   7      307.62      315.47      4.43 o 
   6   1   7       15.75       19.78      4.27 o 
   7   1   7      148.49      146.79      4.10 o 
   8   1   7       30.20       35.55      4.24 o 
   9   1   7       32.75       35.09      4.75 o 
  10   1   7        4.59       10.70      4.44 o 
   1   2   7     2396.29     2291.40     19.45 o 
   2   2   7      516.97      542.16      4.53 o 
   3   2   7     2928.68     2903.68     17.66 o 
   4   2   7      429.44      404.32      4.45 o 
   5   2   7       81.75       73.84      4.21 o 
   6   2   7      135.21      142.83      4.53 o 
   7   2   7      147.35      140.59      4.50 o 
   8   2   7       18.15       21.86      4.08 o 
   9   2   7        0.13        6.04      4.22 o 
  10   2   7        2.87       11.67      5.05 o 
   0   3   7      448.58      457.42      6.54 o 
   1   3   7      526.53      629.24      7.35 o 
   2   3   7      916.85      927.00     10.92 o 
   3   3   7      393.91      392.44      4.44 o 
   4   3   7        6.31       11.67      4.02 o 
   5   3   7      231.05      236.13      4.46 o 
   6   3   7       22.63       30.82      4.23 o 
   7   3   7       83.31       83.70      4.34 o 
   8   3   7        5.51        6.29      4.34 o 
   9   3   7       25.16       34.97      4.74 o 
  10   3   7        1.31        5.85      4.80 o 
   1   4   7     1880.81     1809.66     15.71 o 
   2   4   7       65.38       69.40      4.46 o 
   3   4   7     1525.89     1402.17     10.25 o 
   4   4   7      206.06      214.32      4.57 o 
   5   4   7      534.45      495.07      4.74 o 
   6   4   7      176.46      179.11      4.15 o 
   7   4   7       21.44       30.37      4.32 o 
   8   4   7       30.17       27.96      4.46 o 
   9   4   7        2.02        5.79      4.66 o 
  10   4   7        1.85       10.43      5.09 o 
   0   5   7     2912.19     3014.53     33.77 o 
   1   5   7      202.74      251.83      3.83 o 
   2   5   7      171.35      161.39      4.32 o 
   3   5   7     1175.75     1210.92     11.53 o 
   4   5   7        6.40       21.26      3.99 o 
   5   5   7       96.22      100.30      4.16 o 
   6   5   7        0.15        3.41      4.04 o 
   7   5   7       48.82       59.83      4.27 o 
   8   5   7        7.51       11.38      4.15 o 
   9   5   7       38.47       36.34      4.65 o 
  10   5   7        0.02        5.19      4.76 o 
   1   6   7     1660.92     1584.89     11.30 o 
   2   6   7       39.01       65.98      4.20 o 
   3   6   7     1183.34     1128.30     13.75 o 
   4   6   7      569.07      576.58      7.42 o 
   5   6   7      154.80      168.08      4.36 o 
   6   6   7       88.36       86.84      4.42 o 
   7   6   7       66.83       69.90      4.12 o 
   8   6   7       11.50       15.84      4.27 o 
   9   6   7        0.98        6.53      4.67 o 
   0   7   7      985.03      986.29      6.36 o 
   1   7   7      206.99      250.44      4.17 o 
   2   7   7      173.95      174.71      4.05 o 
   3   7   7       10.11       18.24      3.91 o 
   4   7   7        0.58        7.39      3.95 o 
   5   7   7      229.19      208.17      4.30 o 
   6   7   7       12.87       22.16      4.26 o 
   7   7   7       83.11       77.78      4.37 o 
   8   7   7        4.05       13.01      4.42 o 
   9   7   7        7.46       12.66      4.88 o 
   1   8   7     1322.16     1274.03      5.81 o 
   2   8   7      250.71      245.92      4.23 o 
   3   8   7      712.95      715.82      7.20 o 
   4   8   7      146.87      130.61      4.14 o 
   5   8   7       49.12       50.86      4.03 o 
   6   8   7       50.98       59.83      4.27 o 
   7   8   7       58.67       53.64      4.48 o 
   8   8   7        0.80        8.79      4.69 o 
   9   8   7        2.57       10.96      5.04 o 
   0   9   7       20.69       28.27      6.22 o 
   1   9   7      177.63      192.07      4.59 o 
   2   9   7      198.11      214.82      4.01 o 
   3   9   7      275.90      262.60      4.31 o 
   4   9   7      108.48      106.83      4.51 o 
   5   9   7       46.02       48.47      4.06 o 
   6   9   7        0.91       10.66      4.46 o 
   7   9   7       41.41       37.93      4.52 o 
   8   9   7        3.66        9.77      4.59 o 
   9   9   7       18.49        6.79      4.89 o 
   1  10   7      721.68      709.82      5.96 o 
   2  10   7      179.10      169.82      4.12 o 
   3  10   7      287.38      287.92      4.35 o 
   4  10   7      108.67      108.71      4.00 o 
   5  10   7      141.15      152.76      4.72 o 
   6  10   7        2.78        8.56      4.27 o 
   7  10   7        8.07       15.35      4.31 o 
   8  10   7        3.15        7.22      4.90 o 
   0  11   7      297.03      289.85      5.84 o 
   1  11   7       89.79       96.59      4.08 o 
   2  11   7       55.36       56.95      4.05 o 
   3  11   7       20.13       25.67      4.06 o 
   4  11   7       15.19       22.72      4.09 o 
   5  11   7       50.00       49.42      4.42 o 
   6  11   7        6.33        8.50      5.39 o 
   7  11   7       18.19       15.82      4.98 o 
   8  11   7        4.41        9.12      5.03 o 
   1  12   7      205.21      197.98      3.93 o 
   2  12   7       11.91       17.59      4.02 o 
   3  12   7      383.46      387.71      5.38 o 
   4  12   7       74.91       72.28      5.86 o 
   5  12   7       16.24       31.13      4.72 o 
   6  12   7       19.58       17.65      4.90 o 
   7  12   7       31.96       34.44      4.84 o 
   0  13   7      384.42      338.56      9.57 o 
   1  13   7        5.88       14.12      3.84 o 
   2  13   7       39.24       45.75      4.45 o 
   3  13   7       80.88       70.50      4.26 o 
   4  13   7        5.15       12.99      4.36 o 
   5  13   7       10.17       10.22      4.92 o 
   6  13   7        0.81        2.52      4.67 o 
   7  13   7        7.59        8.95      5.44 o 
   1  14   7      172.38      179.64      4.24 o 
   2  14   7        1.90       12.38      4.12 o 
   3  14   7       45.14       42.84      4.43 o 
   4  14   7        8.57        7.99      4.39 o 
   5  14   7       66.06       62.50      4.82 o 
   6  14   7       23.14       20.99      5.16 o 
   0  15   7       31.70       31.43      5.58 o 
   1  15   7        1.77        7.60      4.16 o 
   2  15   7       36.99       36.72      4.10 o 
   3  15   7        5.56        6.56      4.40 o 
   4  15   7        1.19        4.88      4.84 o 
   5  15   7       12.13       10.59      4.85 o 
   1  16   7       52.06       50.84      4.18 o 
   2  16   7       13.95       18.70      4.67 o 
   3  16   7       74.39       61.76      4.49 o 
   4  16   7        9.70        9.08      4.72 o 
   0  17   7        8.69       13.36      6.15 o 
   1  17   7        0.02        1.45      4.40 o 
   2  17   7        1.45        6.82      4.52 o 
   3  17   7        2.98       12.96     22.50 o 
   0   0   8     4683.13     5006.88    120.77 o 
   1   0   8      199.58      185.55      5.39 o 
   2   0   8      308.28      272.08      5.27 o 
   3   0   8      464.63      469.71      8.05 o 
   4   0   8      547.05      565.89      6.92 o 
   5   0   8        7.92       17.09      6.18 o 
   6   0   8      111.40      122.13      7.65 o 
   7   0   8        0.18        7.62      5.69 o 
   8   0   8      113.50      122.47      6.61 o 
   9   0   8        2.75       16.42      7.27 o 
  10   0   8        0.03        1.57      7.12 o 
   1   1   8      496.62      447.23      4.14 o 
   2   1   8      102.76      122.03      3.70 o 
   3   1   8      661.07      644.63      4.69 o 
   4   1   8      193.60      201.12      4.43 o 
   5   1   8      648.16      618.59      4.69 o 
   6   1   8      168.81      182.23      4.09 o 
   7   1   8       96.84       98.38      4.18 o 
   8   1   8       82.77       85.74      4.53 o 
   9   1   8       14.72       18.15      4.89 o 
  10   1   8       14.43       16.49      4.85 o 
   0   2   8       31.32       26.94      5.19 o 
   1   2   8      882.06      885.61      5.78 o 
   2   2   8     2689.27     2726.43     23.05 o 
   3   2   8      110.86      120.66      3.96 o 
   4   2   8      131.33      138.65      3.99 o 
   5   2   8        4.26        6.71      4.19 o 
   6   2   8      461.48      469.30      5.02 o 
   7   2   8        9.00        6.66      4.24 o 
   8   2   8        8.04       10.35      4.17 o 
   9   2   8        3.68        4.03      4.66 o 
  10   2   8        2.42        6.69      5.10 o 
   1   3   8      585.69      583.55      6.45 o 
   2   3   8       39.04       45.77      3.70 o 
   3   3   8     1102.45     1085.48      9.23 o 
   4   3   8      252.29      261.27      4.33 o 
   5   3   8      105.24       93.98      4.16 o 
   6   3   8       16.72       26.25      4.01 o 
   7   3   8       76.96       79.75      4.19 o 
   8   3   8       72.99       73.53      4.52 o 
   9   3   8       38.73       47.18      4.78 o 
  10   3   8       30.26       21.80      4.74 o 
   0   4   8     1151.32     1109.13     18.46 o 
   1   4   8       87.03       98.70      3.72 o 
   2   4   8      227.98      208.07      4.44 o 
   3   4   8        3.23       13.69      3.97 o 
   4   4   8     1285.45     1277.94     10.42 o 
   5   4   8       25.55       44.60      4.36 o 
   6   4   8      106.70      112.23      4.45 o 
   7   4   8       76.92       71.13      4.15 o 
   8   4   8       21.07       23.44      4.29 o 
   9   4   8        1.45        4.80      4.49 o 
  10   4   8        0.26        4.67      7.44 o 
   1   5   8     1092.63     1083.87      9.12 o 
   2   5   8       26.09       33.00      4.17 o 
   3   5   8      158.20      150.25      3.98 o 
   4   5   8      105.32      106.72      4.21 o 
   5   5   8      122.47      105.44      4.16 o 
   6   5   8       43.15       53.60      4.12 o 
   7   5   8       63.37       70.10      4.33 o 
   8   5   8       58.99       59.00      4.42 o 
   9   5   8       25.97       26.93      4.64 o 
   0   6   8      124.80      128.11      5.10 o 
   1   6   8        0.06        4.12      3.41 o 
   2   6   8     1576.37     1520.63     16.97 o 
   3   6   8       94.15      114.50      4.13 o 
   4   6   8       43.37       46.73      3.91 o 
   5   6   8       40.33       34.18      4.05 o 
   6   6   8      268.49      267.32      4.57 o 
   7   6   8        1.46        9.74      4.42 o 
   8   6   8       19.67       25.08      4.57 o 
   9   6   8        4.33        7.88      4.86 o 
   1   7   8      263.58      257.34      3.98 o 
   2   7   8       89.28      100.00      3.98 o 
   3   7   8      165.07      147.56      4.19 o 
   4   7   8      108.72      114.18      4.18 o 
   5   7   8      193.80      190.77      4.07 o 
   6   7   8       91.01       89.33      4.30 o 
   7   7   8       34.13       43.84      4.83 o 
   8   7   8       29.30       33.19      4.58 o 
   9   7   8        9.54       10.52      4.99 o 
   0   8   8     1439.52     1367.25      8.01 o 
   1   8   8       29.89       32.83      3.92 o 
   2   8   8      125.10      117.80      3.94 o 
   3   8   8       63.68       54.88      3.94 o 
   4   8   8      245.38      247.94      4.50 o 
   5   8   8       25.29       36.53      4.28 o 
   6   8   8       72.61       78.99      4.46 o 
   7   8   8        4.76        8.15      4.57 o 
   8   8   8       28.61       18.65      4.77 o 
   9   8   8        0.10       10.32      4.93 o 
   1   9   8        1.41        6.77      3.78 o 
   2   9   8        1.62        6.82      3.63 o 
   3   9   8      444.88      418.97      4.47 o 
   4   9   8       54.91       59.28      4.01 o 
   5   9   8       71.73       67.82      4.09 o 
   6   9   8       18.47       21.38      4.69 o 
   7   9   8       21.72       21.97      4.59 o 
   8   9   8       31.72       25.19      4.94 o 
   0  10   8       14.88       16.37      5.26 o 
   1  10   8      165.61      162.53      4.08 o 
   2  10   8      541.26      532.59      5.24 o 
   3  10   8        0.79       11.57      3.87 o 
   4  10   8       86.41       91.50      4.17 o 
   5  10   8        0.86        8.75      4.21 o 
   6  10   8       89.45       85.95      4.52 o 
   7  10   8        0.07        3.60      6.25 o 
   8  10   8        3.47       12.92      4.88 o 
   1  11   8       71.51       64.36      4.14 o 
   2  11   8       10.24       21.22      4.10 o 
   3  11   8       23.71       23.89      4.05 o 
   4  11   8       21.51       23.45      4.25 o 
   5  11   8       58.28       54.83      4.28 o 
   6  11   8        7.59       10.51      4.60 o 
   7  11   8        3.41        7.34      4.82 o 
   0  12   8      227.70      215.08      6.04 o 
   1  12   8       74.75       85.60      4.01 o 
   2  12   8       56.85       59.49      3.94 o 
   3  12   8        0.04        7.12      4.34 o 
   4  12   8      129.10      138.06      4.45 o 
   5  12   8        0.04        7.38      4.30 o 
   6  12   8       29.23       24.95      4.71 o 
   7  12   8        4.13        2.96      4.84 o 
   1  13   8       71.65       64.51      4.03 o 
   2  13   8        2.27        8.54      4.18 o 
   3  13   8        6.31       12.23      4.13 o 
   4  13   8       21.12       21.00      4.37 o 
   5  13   8        0.21       10.99      4.79 o 
   6  13   8        6.08        8.85      4.77 o 
   0  14   8       49.49       47.84      5.89 o 
   1  14   8       12.87       14.94      3.86 o 
   2  14   8      113.34      111.67      4.19 o 
   3  14   8       29.66       31.87      4.35 o 
   4  14   8        8.97       15.26      4.63 o 
   5  14   8        1.02       -1.11      4.79 o 
   6  14   8       25.88       23.67      5.39 o 
   1  15   8        3.11        9.50      4.38 o 
   2  15   8        1.49        4.29      4.17 o 
   3  15   8       21.16       12.80      4.39 o 
   4  15   8        6.44       17.21      5.22 o 
   5  15   8        1.67       11.79      4.92 o 
   0  16   8       58.60       52.48      6.14 o 
   1  16   8        0.59        3.46      4.13 o 
   2  16   8       16.67       14.19      4.82 o 
   3  16   8        7.15        4.47      4.69 o 
   4  16   8       20.02       15.98     11.12 o 
   1  17   8        0.26        9.59      4.63 o 
   2  17   8        0.13        6.74      7.33 o 
   1   0   9     8438.58     7912.12     96.59 o 
   2   0   9      373.16      386.86      5.46 o 
   3   0   9     3692.41     3462.61     51.96 o 
   4   0   9      100.49       84.92      5.81 o 
   5   0   9      409.06      382.93      6.55 o 
   6   0   9        5.93       12.75      6.01 o 
   7   0   9      208.51      192.95      6.52 o 
   8   0   9       33.19       30.22      5.83 o 
   9   0   9       13.38        9.66      6.05 o 
  10   0   9       18.49        8.06      7.02 o 
   0   1   9        3.77        2.84      5.04 o 
   1   1   9       95.32       87.10      3.73 o 
   2   1   9       36.71       28.98      3.46 o 
   3   1   9      732.28      652.61      8.75 o 
   4   1   9      357.42      366.46      4.49 o 
   5   1   9      610.62      583.08      4.85 o 
   6   1   9      157.00      144.01      4.26 o 
   7   1   9      273.30      272.31      4.33 o 
   8   1   9        1.50        9.23      4.23 o 
   9   1   9       22.70       18.16      4.42 o 
  10   1   9        1.04        6.66      5.13 o 
   1   2   9     6489.25     5974.07     45.29 o 
   2   2   9       85.30       88.11      3.56 o 
   3   2   9     3946.00     3810.86     34.07 o 
   4   2   9       14.93       23.84      3.99 o 
   5   2   9      734.61      696.10      6.52 o 
   6   2   9       48.49       45.79      4.20 o 
   7   2   9       78.86       74.51      4.24 o 
   8   2   9       25.15       33.76      4.10 o 
   9   2   9        8.23       15.21      4.53 o 
   0   3   9      718.09      649.73      9.44 o 
   1   3   9      297.20      284.33      3.97 o 
   2   3   9       38.80       45.68      3.80 o 
   3   3   9     1251.76     1164.86     10.05 o 
   4   3   9       91.72       88.76      4.11 o 
   5   3   9      255.64      246.50      4.51 o 
   6   3   9       16.98       20.15      4.16 o 
   7   3   9      147.30      146.55      4.47 o 
   8   3   9       40.26       32.40      4.44 o 
   9   3   9       47.96       43.30      4.72 o 
   1   4   9     4302.12     4015.05     37.96 o 
   2   4   9       44.25       56.71      3.79 o 
   3   4   9     3852.39     3715.70     39.57 o 
   4   4   9      367.19      351.14      4.77 o 
   5   4   9      602.93      584.85      5.89 o 
   6   4   9      183.02      204.84      4.77 o 
   7   4   9       50.49       52.82      4.27 o 
   8   4   9        3.17        4.82      4.54 o 
   9   4   9        2.42        2.08      4.77 o 
   0   5   9      260.46      287.40      5.40 o 
   1   5   9      201.20      195.47      3.77 o 
   2   5   9      243.77      227.43      4.37 o 
   3   5   9      602.39      574.21      4.89 o 
   4   5   9        4.22        4.39      3.88 o 
   5   5   9      276.39      263.76      5.40 o 
   6   5   9       78.22       72.40      4.27 o 
   7   5   9      151.83      155.03      4.66 o 
   8   5   9       15.02       17.03      4.38 o 
   9   5   9       26.29       31.08      4.80 o 
   1   6   9     3909.14     3750.81     25.03 o 
   2   6   9      197.01      183.81      4.50 o 
   3   6   9     1905.19     1876.30     20.36 o 
   4   6   9       39.09       38.47      3.96 o 
   5   6   9      262.30      252.25      5.27 o 
   6   6   9       28.21       25.27      4.09 o 
   7   6   9       70.02       66.15      4.26 o 
   8   6   9       13.91       18.32      4.56 o 
   9   6   9        7.77       10.17      4.69 o 
   0   7   9      342.09      339.08      5.75 o 
   1   7   9       16.62       21.21      3.98 o 
   2   7   9       51.22       44.02      4.19 o 
   3   7   9      260.13      247.06      4.58 o 
   4   7   9      329.57      309.05      4.65 o 
   5   7   9      287.21      282.77      5.96 o 
   6   7   9       30.80       31.40      4.37 o 
   7   7   9      152.94      158.04      4.84 o 
   8   7   9        1.47       10.28      4.57 o 
   9   7   9        8.22       17.42      5.18 o 
   1   8   9     2269.34     2259.61     21.10 o 
   2   8   9      143.08      131.90      4.03 o 
   3   8   9     1106.73     1079.42      8.81 o 
   4   8   9       57.54       59.53      4.11 o 
   5   8   9      151.15      153.76      4.18 o 
   6   8   9        2.22        2.88      4.46 o 
   7   8   9       54.28       50.90      5.10 o 
   8   8   9        3.02        4.77      4.88 o 
   0   9   9      257.37      259.65      5.86 o 
   1   9   9       40.20       45.49      3.86 o 
   2   9   9      242.32      253.10      4.09 o 
   3   9   9      264.59      268.59      4.38 o 
   4   9   9       32.31       39.77      4.02 o 
   5   9   9      130.58      139.11      4.34 o 
   6   9   9       47.48       47.94      4.20 o 
   7   9   9       51.15       47.79      4.69 o 
   8   9   9        2.95        7.65      4.98 o 
   1  10   9      890.37      898.27      7.72 o 
   2  10   9        0.07        5.53      3.68 o 
   3  10   9      748.95      762.64      9.22 o 
   4  10   9        0.24        7.30      3.92 o 
   5  10   9      172.24      174.21      4.25 o 
   6  10   9        0.42        9.58      4.47 o 
   7  10   9        4.63       10.55      5.29 o 
   8  10   9        0.42        1.89      5.07 o 
   0  11   9      359.06      382.77      6.72 o 
   1  11   9       77.20       81.88      4.32 o 
   2  11   9       31.94       31.96      4.10 o 
   3  11   9      172.62      176.61      4.24 o 
   4  11   9       54.61       53.15      4.22 o 
   5  11   9       29.82       28.69      4.50 o 
   6  11   9        8.94        4.89      4.50 o 
   7  11   9       39.71       38.18      4.99 o 
   1  12   9      425.06      445.63      5.63 o 
   2  12   9       48.08       50.04      4.13 o 
   3  12   9      431.27      434.03      6.65 o 
   4  12   9        0.10       11.71      4.15 o 
   5  12   9       29.61       37.42      4.27 o 
   6  12   9        1.88        5.26      4.55 o 
   7  12   9       12.08       11.04      5.42 o 
   0  13   9        7.98       14.91      6.22 o 
   1  13   9        8.35       14.70      3.92 o 
   2  13   9       51.77       58.39      4.45 o 
   3  13   9       32.46       41.20      4.62 o 
   4  13   9        3.32        6.50      4.43 o 
   5  13   9       47.26       39.61      4.62 o 
   6  13   9        8.46       12.33      5.04 o 
   1  14   9      284.54      290.95      6.35 o 
   2  14   9        0.01        5.65      4.38 o 
   3  14   9       79.78       75.84      5.19 o 
   4  14   9       12.11       10.44      4.57 o 
   5  14   9       25.47       14.58      4.77 o 
   0  15   9        8.98       12.81      5.58 o 
   1  15   9        0.13       10.22      4.48 o 
   2  15   9        0.36        4.66      4.32 o 
   3  15   9       25.62       24.45      4.63 o 
   4  15   9       17.78       14.52      5.22 o 
   1  16   9       68.10       63.49      4.42 o 
   2  16   9        0.63        3.53      4.50 o 
   3  16   9       77.64       57.74      5.20 o 
   0  17   9        0.09       -5.34     18.40 o 
   0   0  10     1292.20     1336.76     30.26 o 
   1   0  10      346.29      346.35      5.45 o 
   2   0  10     2097.36     2064.91     30.21 o 
   3   0  10     1239.35     1232.26     14.35 o 
   4   0  10      102.52      103.03      6.05 o 
   5   0  10      294.06      320.62      6.27 o 
   6   0  10       84.17       83.69      5.84 o 
   7   0  10        0.80        2.13      5.84 o 
   8   0  10       11.46       11.57      5.90 o 
   9   0  10       35.58       32.42      6.65 o 
   1   1  10      959.40      877.46      7.34 o 
   2   1  10       89.86      101.14      3.52 o 
   3   1  10      405.04      373.42      3.80 o 
   4   1  10      306.40      329.97      4.36 o 
   5   1  10      206.22      200.13      4.24 o 
   6   1  10      178.87      190.79      4.39 o 
   7   1  10       23.43       27.86      4.35 o 
   8   1  10       21.23       16.54      4.18 o 
   9   1  10       10.88       10.39      4.58 o 
   0   2  10     3067.90     3167.53     31.15 o 
   1   2  10      340.36      332.88      3.84 o 
   2   2  10      676.38      694.96      4.94 o 
   3   2  10      346.63      362.87      4.87 o 
   4   2  10      441.23      426.06      5.25 o 
   5   2  10      289.71      281.11      4.35 o 
   6   2  10       74.64       71.08      4.29 o 
   7   2  10      128.63      138.80      4.51 o 
   8   2  10        0.32        2.26      4.38 o 
   9   2  10        1.13        7.88      4.68 o 
   1   3  10     1954.03     1807.33     19.97 o 
   2   3  10       90.45      113.55      3.55 o 
   3   3  10      215.06      204.05      4.16 o 
   4   3  10      483.98      503.62      5.98 o 
   5   3  10        9.71       22.13      4.21 o 
   6   3  10       26.01       33.61      4.24 o 
   7   3  10        1.44        7.16      4.37 o 
   8   3  10       40.11       41.09      4.49 o 
   9   3  10        0.02        5.01      4.69 o 
   0   4  10     1038.09     1077.84     15.02 o 
   1   4  10        1.82        6.05      3.37 o 
   2   4  10     1330.93     1340.82      9.42 o 
   3   4  10       32.01       37.32      3.75 o 
   4   4  10      272.63      285.49      4.31 o 
   5   4  10      526.98      544.90      6.45 o 
   6   4  10       61.96       61.86      4.11 o 
   7   4  10      111.83      104.11      4.49 o 
   8   4  10        0.33        7.66      4.36 o 
   9   4  10        5.77        7.81      4.97 o 
   1   5  10     1793.56     1737.38     15.46 o 
   2   5  10      155.36      156.08      3.94 o 
   3   5  10       24.29       21.71      3.96 o 
   4   5  10       97.84       96.14      4.03 o 
   5   5  10       25.27       23.27      4.05 o 
   6   5  10      139.00      151.31      4.36 o 
   7   5  10        3.74       14.91      4.39 o 
   8   5  10       16.29       19.65      4.68 o 
   9   5  10        0.02        8.76      4.87 o 
   0   6  10     1492.33     1536.30     14.35 o 
   1   6  10       23.85       25.72      3.74 o 
   2   6  10      773.15      800.83     11.31 o 
   3   6  10      305.97      307.38      4.62 o 
   4   6  10      144.73      143.61      4.14 o 
   5   6  10      162.11      156.34      4.33 o 
   6   6  10       32.99       41.03      4.37 o 
   7   6  10       41.71       46.09      4.21 o 
   8   6  10        6.13        8.51      4.71 o 
   9   6  10        6.77       11.99      5.10 o 
   1   7  10      400.36      370.89      5.26 o 
   2   7  10        0.83        5.50      4.14 o 
   3   7  10      301.77      298.97      4.45 o 
   4   7  10      262.02      254.11      5.83 o 
   5   7  10       66.41       67.65      4.18 o 
   6   7  10       61.22       55.85      4.49 o 
   7   7  10        5.02        5.11      4.63 o 
   8   7  10       19.53       10.61      4.78 o 
   0   8  10     1074.00     1111.16      9.95 o 
   1   8  10      313.15      323.07      4.18 o 
   2   8  10      406.27      415.00      4.66 o 
   3   8  10      230.08      229.10      4.14 o 
   4   8  10       98.42      109.55      4.14 o 
   5   8  10       79.39       83.76      4.12 o 
   6   8  10       59.93       74.48      4.45 o 
   7   8  10        7.45        7.76      4.63 o 
   8   8  10        0.18        1.35      5.05 o 
   1   9  10      256.25      252.66      4.11 o 
   2   9  10       55.13       62.96      3.93 o 
   3   9  10      166.17      162.23      4.29 o 
   4   9  10      104.24      100.42      4.16 o 
   5   9  10       44.10       60.83      4.35 o 
   6   9  10       39.31       37.68      6.56 o 
   7   9  10        0.43        8.98      4.64 o 
   8   9  10        6.42        1.39      4.67 o 
   0  10  10      292.08      301.42     11.87 o 
   1  10  10       11.88       12.45      4.12 o 
   2  10  10      324.40      342.74      4.33 o 
   3  10  10       80.52       96.95      4.05 o 
   4  10  10      123.66      133.45      4.21 o 
   5  10  10       73.14       65.68      4.22 o 
   6  10  10       19.27       24.21      4.29 o 
   7  10  10       15.92       17.08      4.68 o 
   1  11  10      351.36      351.62      4.71 o 
   2  11  10       37.54       36.99      4.13 o 
   3  11  10       13.89       27.52      3.99 o 
   4  11  10       59.50       57.17      4.32 o 
   5  11  10        8.40       11.42      4.43 o 
   6  11  10       11.78        7.34      4.37 o 
   7  11  10        0.41        2.52      5.02 o 
   0  12  10      282.93      280.83      6.33 o 
   1  12  10        0.44        8.95      4.13 o 
   2  12  10      146.67      152.00      4.27 o 
   3  12  10        8.13       14.08      4.51 o 
   4  12  10       47.67       54.44      4.26 o 
   5  12  10       57.11       44.60      4.50 o 
   6  12  10       12.15        9.60      4.72 o 
   1  13  10      155.84      148.55      4.27 o 
   2  13  10        1.67        9.18      4.54 o 
   3  13  10       17.79       17.35      4.42 o 
   4  13  10       25.68       21.45      4.43 o 
   5  13  10        2.59        6.32      4.63 o 
   6  13  10       21.77       12.25     11.88 o 
   0  14  10      157.30      147.92      7.82 o 
   1  14  10        9.91       11.89      4.27 o 
   2  14  10       85.67       76.12      4.38 o 
   3  14  10        9.01       11.81      4.25 o 
   4  14  10        8.76       11.70      4.75 o 
   5  14  10        9.49        8.90      5.08 o 
   1  15  10       33.33       31.85      4.60 o 
   2  15  10        0.34        6.30      4.76 o 
   3  15  10       25.10       21.86      4.92 o 
   4  15  10       20.64       22.55      6.67 o 
   0  16  10       67.67       59.98      6.65 o 
   1  16  10        4.42        8.10      5.15 o 
   2  16  10       21.38       21.99      4.80 o 
   1   0  11        6.45       16.88      4.90 o 
   2   0  11      714.35      739.82      7.97 o 
   3   0  11      571.62      504.58     11.14 o 
   4   0  11       47.51       38.06      5.77 o 
   5   0  11       24.61       24.01      6.08 o 
   6   0  11        0.21        8.48      5.98 o 
   7   0  11      150.05      140.94      6.18 o 
   8   0  11        3.44        6.50      6.14 o 
   9   0  11        0.61        8.82      6.60 o 
   0   1  11      464.93      458.73     10.04 o 
   1   1  11       18.31       19.95      3.37 o 
   2   1  11      578.22      575.58      4.07 o 
   3   1  11        8.60       10.81      3.54 o 
   4   1  11      784.75      753.57      6.71 o 
   5   1  11        1.49       12.69      4.05 o 
   6   1  11       73.88       78.29      4.08 o 
   7   1  11       28.54       30.48      4.26 o 
   8   1  11        0.87        5.46      4.61 o 
   9   1  11       10.68       11.16      4.60 o 
   1   2  11      133.98      109.73      3.60 o 
   2   2  11       94.46       88.25      3.66 o 
   3   2  11       23.61       21.50      3.58 o 
   4   2  11       22.75       24.75      3.91 o 
   5   2  11      375.63      361.78      4.66 o 
   6   2  11       49.72       38.92      4.05 o 
   7   2  11        9.25        8.76      4.42 o 
   8   2  11       11.71       13.92      4.57 o 
   9   2  11       19.55       20.07      4.82 o 
   0   3  11     1600.04     1578.03     22.18 o 
   1   3  11      120.58      118.17      4.08 o 
   2   3  11      728.13      708.45      8.85 o 
   3   3  11        2.12        2.43      3.67 o 
   4   3  11       88.79       91.05      4.23 o 
   5   3  11        0.91        8.73      3.79 o 
   6   3  11       26.28       28.16      4.26 o 
   7   3  11       20.91       20.10      4.30 o 
   8   3  11       46.02       44.14      4.51 o 
   9   3  11       18.74       19.33      5.02 o 
   1   4  11       79.09       71.76      3.56 o 
   2   4  11       11.08       14.72      3.59 o 
   3   4  11      203.63      183.78      4.07 o 
   4   4  11        0.38       -0.97      4.02 o 
   5   4  11       37.05       35.85      3.98 o 
   6   4  11      201.33      174.90      4.45 o 
   7   4  11       86.36       85.30      5.04 o 
   8   4  11        7.78       10.05      4.63 o 
   9   4  11        1.90        5.57      4.83 o 
   0   5  11     1317.23     1241.26     26.82 o 
   1   5  11       45.60       41.28      3.66 o 
   2   5  11      406.44      398.15      5.25 o 
   3   5  11       71.34       72.05      3.82 o 
   4   5  11       97.89       96.64      4.17 o 
   5   5  11        6.54       12.09      3.93 o 
   6   5  11       28.32       30.23      4.30 o 
   7   5  11       28.87       36.49      4.45 o 
   8   5  11       15.39       18.30      4.99 o 
   1   6  11       64.16       58.17      3.43 o 
   2   6  11       51.87       57.59      3.79 o 
   3   6  11      105.54       94.95      4.07 o 
   4   6  11       38.11       31.12      3.91 o 
   5   6  11      105.82       99.03      4.35 o 
   6   6  11        5.96        4.57      4.31 o 
   7   6  11       17.32       18.90      4.50 o 
   8   6  11       11.81       14.15      4.74 o 
   0   7  11      149.24      144.44      5.10 o 
   1   7  11       26.92       30.02      3.56 o 
   2   7  11      229.82      223.07      4.36 o 
   3   7  11       11.54       13.23      3.83 o 
   4   7  11      372.16      345.67      4.45 o 
   5   7  11        3.13       -0.70      4.17 o 
   6   7  11       20.01       14.44      4.53 o 
   7   7  11       19.85       21.55      4.54 o 
   8   7  11        0.08        9.30      4.94 o 
   1   8  11       36.59       37.03      3.96 o 
   2   8  11      275.86      266.46      4.35 o 
   3   8  11       84.79       75.96      4.09 o 
   4   8  11        1.35       -2.06      4.13 o 
   5   8  11       68.35       69.41      4.17 o 
   6   8  11        4.45        7.35      4.33 o 
   7   8  11       32.18       28.57      4.81 o 
   8   8  11        1.24        2.44      5.08 o 
   0   9  11       60.98       60.42      5.81 o 
   1   9  11       11.67       13.65      3.93 o 
   2   9  11      199.66      180.01      4.18 o 
   3   9  11        7.16       13.41      3.75 o 
   4   9  11      129.13      133.59      4.22 o 
   5   9  11       10.86        8.49      3.88 o 
   6   9  11       13.40       14.36      4.31 o 
   7   9  11        1.25        7.29      4.75 o 
   1  10  11       33.54       30.65      3.88 o 
   2  10  11        7.49       16.05      3.87 o 
   3  10  11       41.95       41.75      4.08 o 
   4  10  11        8.89       22.81      4.36 o 
   5  10  11       58.04       58.15      4.38 o 
   6  10  11       17.08       25.90      4.42 o 
   7  10  11        9.40       14.58      4.88 o 
   0  11  11      308.28      279.90      6.12 o 
   1  11  11        6.17        9.44      4.09 o 
   2  11  11       51.63       58.50      4.15 o 
   3  11  11        4.49        5.33      4.16 o 
   4  11  11       15.56       17.86      4.23 o 
   5  11  11        2.46       12.42      4.16 o 
   6  11  11        7.13       12.39      4.69 o 
   1  12  11       21.87       20.88      4.84 o 
   2  12  11        0.58        8.37      4.26 o 
   3  12  11       47.32       48.67      4.22 o 
   4  12  11        2.96        5.99      4.23 o 
   5  12  11        9.19       13.37      4.65 o 
   6  12  11       13.12       18.32      4.89 o 
   0  13  11       60.03       54.95      6.71 o 
   1  13  11        6.58       11.20      4.35 o 
   2  13  11       48.49       41.10      4.12 o 
   3  13  11        9.66       13.92      4.44 o 
   4  13  11       13.93       16.08      4.98 o 
   5  13  11        4.12       11.44      4.61 o 
   1  14  11       20.93       27.03      4.28 o 
   2  14  11       15.30       12.53      5.02 o 
   3  14  11        9.57       15.19      4.58 o 
   4  14  11        0.25        5.50      4.58 o 
   0  15  11        5.81        3.21      5.93 o 
   1  15  11        6.82        7.75      4.73 o 
   2  15  11       20.67       16.13      4.79 o 
   3  15  11        3.56       13.21      5.17 o 
   0   0  12     1044.28      990.71     24.16 o 
   1   0  12      213.26      216.62      5.30 o 
   2   0  12     1029.41     1052.54     11.35 o 
   3   0  12      190.42      188.64      5.05 o 
   4   0  12      929.99      916.41     12.85 o 
   5   0  12      149.08      139.32      6.25 o 
   6   0  12      122.89      121.82      6.15 o 
   7   0  12       18.53       23.31      6.30 o 
   8   0  12       13.98        9.98      6.73 o 
   9   0  12        5.36        8.66      6.59 o 
   1   1  12        8.73       11.95      3.42 o 
   2   1  12      223.93      218.23      3.58 o 
   3   1  12       39.22       52.32      3.31 o 
   4   1  12       50.58       48.48      3.98 o 
   5   1  12      230.78      237.46      4.54 o 
   6   1  12       48.79       48.44      4.27 o 
   7   1  12        8.38       14.68      4.47 o 
   8   1  12       20.66       20.02      4.88 o 
   9   1  12        1.99        4.17      5.00 o 
   0   2  12     1294.01     1252.60     10.87 o 
   1   2  12      209.44      208.03      3.66 o 
   2   2  12     1229.44     1174.41      9.54 o 
   3   2  12      438.22      405.38      5.11 o 
   4   2  12      410.57      425.50      5.95 o 
   5   2  12       10.63       18.33      4.39 o 
   6   2  12      154.54      142.58      4.65 o 
   7   2  12        3.92        3.79      4.51 o 
   8   2  12       23.39       19.12      4.69 o 
   9   2  12        0.06        2.16      9.93 o 
   1   3  12       82.02       96.95      3.50 o 
   2   3  12        0.43        9.11      3.47 o 
   3   3  12        3.37       10.60      3.81 o 
   4   3  12      103.00      100.42      4.18 o 
   5   3  12        2.88       15.63      4.12 o 
   6   3  12       85.19       88.10      4.50 o 
   7   3  12       70.77       68.61      4.60 o 
   8   3  12       19.94       15.64      4.86 o 
   0   4  12     2332.91     2206.35     37.19 o 
   1   4  12      601.91      554.83      7.39 o 
   2   4  12      588.84      595.66      6.03 o 
   3   4  12       28.06       29.92      3.71 o 
   4   4  12      299.27      286.68      4.33 o 
   5   4  12        6.07       11.99      4.19 o 
   6   4  12      110.04      110.18      4.40 o 
   7   4  12        9.93        8.94      4.41 o 
   8   4  12       19.66       16.26      4.89 o 
   1   5  12      109.04      128.49      3.68 o 
   2   5  12       26.97       36.48      3.54 o 
   3   5  12       23.11       19.56      3.68 o 
   4   5  12       26.67       28.71      3.97 o 
   5   5  12       75.00       87.26      4.21 o 
   6   5  12       68.93       74.35      4.63 o 
   7   5  12        9.46       10.06      4.56 o 
   8   5  12       22.74       23.98      4.78 o 
   0   6  12      348.04      339.76      5.54 o 
   1   6  12       41.53       43.62      3.60 o 
   2   6  12      910.09      902.75     13.55 o 
   3   6  12      128.06      123.39      3.78 o 
   4   6  12      281.64      276.24      6.23 o 
   5   6  12        1.86       10.09      4.14 o 
   6   6  12       47.87       41.44      4.58 o 
   7   6  12        5.96        2.40      5.18 o 
   8   6  12       19.93       19.90      4.72 o 
   1   7  12        8.69        9.19      3.54 o 
   2   7  12      130.05      126.49      4.28 o 
   3   7  12       80.79       97.45      3.89 o 
   4   7  12       12.99       16.87      4.09 o 
   5   7  12       47.89       48.77      4.05 o 
   6   7  12       28.31       24.11      4.44 o 
   7   7  12       13.65       16.86      4.63 o 
   8   7  12        8.88        9.85      4.78 o 
   0   8  12      544.12      540.25      7.72 o 
   1   8  12        3.08        1.85      3.71 o 
   2   8  12      227.53      241.75      4.49 o 
   3   8  12       16.04       22.61      3.96 o 
   4   8  12      266.60      262.82      4.51 o 
   5   8  12       30.94       31.74      4.71 o 
   6   8  12       66.40       62.13      4.32 o 
   7   8  12        1.05        1.27      4.57 o 
   1   9  12        1.93       11.30      3.81 o 
   2   9  12        7.07        7.15      3.93 o 
   3   9  12        4.65       13.83      3.89 o 
   4   9  12       66.27       68.53      4.36 o 
   5   9  12       74.09       67.98      4.34 o 
   6   9  12        5.91       10.62      4.49 o 
   7   9  12        2.60        9.09      4.90 o 
   0  10  12      279.17      286.96      8.16 o 
   1  10  12        0.16        9.32      3.78 o 
   2  10  12      201.07      211.90      4.37 o 
   3  10  12       32.55       37.79      4.24 o 
   4  10  12       73.83       77.49      4.25 o 
   5  10  12        5.62       12.25      4.30 o 
   6  10  12       29.50       29.70      4.80 o 
   1  11  12       24.24       30.20      4.30 o 
   2  11  12       10.88       14.74      4.20 o 
   3  11  12        0.37        3.88      4.07 o 
   4  11  12        0.88        3.06      4.26 o 
   5  11  12        3.74        6.13      4.51 o 
   6  11  12       29.54       29.54      4.82 o 
   0  12  12      121.96      119.33      6.37 o 
   1  12  12       24.47       26.85      4.86 o 
   2  12  12      117.63      132.30      4.43 o 
   3  12  12        6.25        6.32      4.12 o 
   4  12  12       35.05       34.58      4.44 o 
   5  12  12        0.05        7.38      4.60 o 
   1  13  12       12.04       17.24      4.22 o 
   2  13  12        2.90        1.44      4.40 o 
   3  13  12        0.35        5.41      4.56 o 
   4  13  12        4.49       12.54      5.05 o 
   0  14  12       63.93       75.66      7.57 o 
   1  14  12        0.23        6.65      4.77 o 
   2  14  12       33.56       28.13      5.24 o 
   3  14  12        2.92        9.70      4.87 o 
   1  15  12        0.84        4.47      4.98 o 
   1   0  13      359.66      397.09      8.17 o 
   2   0  13      208.04      197.18      5.47 o 
   3   0  13      759.43      796.87     13.52 o 
   4   0  13       46.87       52.37      5.33 o 
   5   0  13      104.23      113.63      6.81 o 
   6   0  13        6.20        9.01      6.04 o 
   7   0  13        2.15       18.21      6.22 o 
   8   0  13        5.22       11.26      6.57 o 
   0   1  13      150.03      140.77      4.83 o 
   1   1  13      174.81      176.53      3.50 o 
   2   1  13      146.32      119.82      3.47 o 
   3   1  13      172.10      178.51      3.57 o 
   4   1  13      165.23      149.66      4.20 o 
   5   1  13       65.12       67.99      4.24 o 
   6   1  13        9.90       13.24      4.31 o 
   7   1  13       21.14       24.95      4.62 o 
   8   1  13        0.09        5.11      4.49 o 
   1   2  13      978.88     1056.42      7.15 o 
   2   2  13       41.20       53.89      3.46 o 
   3   2  13      127.85      130.02      3.56 o 
   4   2  13       41.38       49.45      3.86 o 
   5   2  13      136.42      147.94      4.47 o 
   6   2  13       26.30       30.77      4.34 o 
   7   2  13        3.04       10.26      4.60 o 
   8   2  13        5.89       10.70      4.90 o 
   0   3  13      362.05      286.28      5.06 o 
   1   3  13       57.56       69.28      3.48 o 
   2   3  13      216.04      185.07      3.67 o 
   3   3  13       59.42       70.36      3.85 o 
   4   3  13       21.90       25.72      4.16 o 
   5   3  13      186.71      185.28      4.56 o 
   6   3  13        3.52       13.00      4.40 o 
   7   3  13       32.64       28.63      4.59 o 
   8   3  13        6.98        7.45      4.77 o 
   1   4  13     1065.37     1088.96     10.77 o 
   2   4  13        1.14        6.00      3.40 o 
   3   4  13       83.01       96.29      3.81 o 
   4   4  13        7.54       17.24      3.68 o 
   5   4  13       29.78       27.03      4.18 o 
   6   4  13       70.66       72.49      4.36 o 
   7   4  13       13.92       10.50      4.46 o 
   8   4  13        7.64        7.26      4.68 o 
   0   5  13      452.22      420.00      8.54 o 
   1   5  13       42.22       55.01      3.64 o 
   2   5  13      112.44      100.46      3.82 o 
   3   5  13       12.50       13.99      3.86 o 
   4   5  13       26.58       27.83      3.93 o 
   5   5  13      100.66       96.26      4.16 o 
   6   5  13        2.24        9.84      4.52 o 
   7   5  13       41.51       30.62      4.55 o 
   8   5  13        4.75        7.76      5.06 o 
   1   6  13      373.10      409.20      4.53 o 
   2   6  13        8.57       17.20      3.89 o 
   3   6  13      279.84      292.78      5.00 o 
   4   6  13       33.78       36.08      3.89 o 
   5   6  13       46.19       54.82      4.17 o 
   6   6  13        9.57       16.22      4.51 o 
   7   6  13        1.66        9.11      4.69 o 
   0   7  13       63.50       61.52      5.27 o 
   1   7  13       43.33       47.34      3.55 o 
   2   7  13      106.29      100.11      4.27 o 
   3   7  13      130.56      127.37      4.08 o 
   4   7  13       70.29       67.08      4.06 o 
   5   7  13       18.76       26.70      4.21 o 
   6   7  13        6.54        9.42      4.67 o 
   7   7  13       11.31       13.28      4.71 o 
   1   8  13      235.16      261.69      5.07 o 
   2   8  13       92.93       83.60      4.29 o 
   3   8  13      123.63      135.35      4.27 o 
   4   8  13        4.52       12.18      4.40 o 
   5   8  13       90.97      103.48      4.70 o 
   6   8  13        5.72       10.07      4.34 o 
   7   8  13        0.76        9.08      5.05 o 
   0   9  13       40.91       37.45      5.28 o 
   1   9  13        4.01        9.33      3.80 o 
   2   9  13       51.56       50.74      4.35 o 
   3   9  13       38.43       46.80      3.96 o 
   4   9  13       63.72       69.66      6.30 o 
   5   9  13       54.69       39.68      4.32 o 
   6   9  13        4.02        9.16      4.73 o 
   1  10  13      242.75      245.57      4.08 o 
   2  10  13        6.72       15.62      4.21 o 
   3  10  13       30.33       43.40      4.12 o 
   4  10  13       14.18       17.14      4.58 o 
   5  10  13       27.16       26.56      4.63 o 
   6  10  13        2.11        6.49      4.84 o 
   0  11  13       73.98       62.47      6.06 o 
   1  11  13        0.02        9.27      4.64 o 
   2  11  13       37.67       34.77      4.14 o 
   3  11  13        7.65       12.34      4.19 o 
   4  11  13        7.32        8.32      4.45 o 
   5  11  13       23.70       16.52      4.67 o 
   1  12  13      110.25      116.12      5.41 o 
   2  12  13        0.13        3.82      4.54 o 
   3  12  13       43.69       41.86      4.61 o 
   4  12  13        0.35       16.38      4.42 o 
   5  12  13        3.45        5.52     15.18 o 
   0  13  13       49.34       41.40      5.96 o 
   1  13  13        6.45       11.77      4.75 o 
   2  13  13       17.29       24.20      4.69 o 
   3  13  13        2.88        4.34      4.66 o 
   4  13  13        5.11       -1.44     18.25 o 
   1  14  13       47.49       39.45      4.95 o 
   2  14  13        0.38       10.14      4.97 o 
   0   0  14       13.28        1.35      6.30 o 
   1   0  14        8.31       12.13      4.99 o 
   2   0  14       82.72       72.44      4.79 o 
   3   0  14       39.37       42.53      4.63 o 
   4   0  14      391.56      351.00      7.12 o 
   5   0  14       13.24       14.59      5.95 o 
   6   0  14       12.20       11.10      6.15 o 
   7   0  14        3.77        4.98      6.41 o 
   8   0  14        0.38       -0.56      6.52 o 
   1   1  14      258.15      272.17      3.51 o 
   2   1  14      120.70      117.67      3.44 o 
   3   1  14      229.16      221.90      3.92 o 
   4   1  14        3.26        6.35      3.94 o 
   5   1  14      104.61      101.34      4.45 o 
   6   1  14       12.57       20.55      4.46 o 
   7   1  14       19.45       21.34      4.80 o 
   8   1  14       15.43       15.09      5.11 o 
   0   2  14       90.78       79.36      4.53 o 
   1   2  14       13.07       27.16      3.33 o 
   2   2  14      196.23      158.93      3.56 o 
   3   2  14       10.67       17.78      3.39 o 
   4   2  14       55.76       51.36      3.99 o 
   5   2  14       17.42       15.31      4.59 o 
   6   2  14       37.22       35.79      4.65 o 
   7   2  14        5.50        5.91      4.44 o 
   8   2  14        3.88       -0.13      4.97 o 
   1   3  14      306.58      302.32      3.68 o 
   2   3  14       20.41       25.46      3.39 o 
   3   3  14      176.77      186.02      4.64 o 
   4   3  14       11.36       16.55      3.93 o 
   5   3  14       55.64       66.57      4.32 o 
   6   3  14       71.09       70.84      4.76 o 
   7   3  14       17.85       24.36      4.80 o 
   0   4  14      647.02      534.86     14.82 o 
   1   4  14        0.25        5.75      3.42 o 
   2   4  14       34.74       27.78      3.69 o 
   3   4  14        2.44        5.45      3.84 o 
   4   4  14       37.67       31.97      3.89 o 
   5   4  14       14.61       12.22      4.16 o 
   6   4  14       16.18       24.62      4.47 o 
   7   4  14       12.15       10.18      4.85 o 
   1   5  14      283.77      280.05      3.87 o 
   2   5  14        0.22        5.69      3.72 o 
   3   5  14      105.05      107.80      3.97 o 
   4   5  14        3.78       10.27      3.81 o 
   5   5  14       33.99       33.31      4.09 o 
   6   5  14       27.69       25.93      4.55 o 
   7   5  14       14.22       19.09      4.92 o 
   0   6  14        2.85        0.52      5.04 o 
   1   6  14        0.70        3.31      3.60 o 
   2   6  14      197.62      162.21      5.26 o 
   3   6  14        0.82       10.67      3.73 o 
   4   6  14       75.07       70.35      4.19 o 
   5   6  14       16.19       13.21      4.42 o 
   6   6  14        5.57        9.00      4.66 o 
   7   6  14        6.37        8.70      4.83 o 
   1   7  14      134.94      137.51      3.83 o 
   2   7  14      107.90      105.60      4.27 o 
   3   7  14       88.75       91.51      4.01 o 
   4   7  14        3.56       13.03      4.11 o 
   5   7  14       35.92       29.63      4.52 o 
   6   7  14       19.65       22.88      4.85 o 
   7   7  14       10.56       14.21      5.15 o 
   0   8  14       39.09       25.26      5.08 o 
   1   8  14        4.32       11.51      4.06 o 
   2   8  14       29.21       25.23      4.27 o 
   3   8  14       15.82       20.60      4.22 o 
   4   8  14      107.49       84.79      4.55 o 
   5   8  14        3.68        8.94      4.43 o 
   6   8  14       17.28       16.69      4.60 o 
   1   9  14       46.35       54.85      4.31 o 
   2   9  14        0.13       13.26      4.27 o 
   3   9  14       74.62       71.61      4.27 o 
   4   9  14       39.84       38.94      4.33 o 
   5   9  14       36.36       32.88      4.71 o 
   6   9  14        0.16        3.55      4.85 o 
   0  10  14       83.66       69.82      6.78 o 
   1  10  14        8.65       16.99      4.11 o 
   2  10  14       24.28       16.89      4.30 o 
   3  10  14        5.94       10.44      4.25 o 
   4  10  14       23.27       25.33      4.67 o 
   5  10  14        2.30        4.17      4.65 o 
   1  11  14       41.43       40.12      5.01 o 
   2  11  14        3.88        8.37      4.13 o 
   3  11  14       29.00       27.50      4.45 o 
   4  11  14        3.07       13.78      4.59 o 
   5  11  14       10.66       23.16     18.65 o 
   0  12  14       11.85       17.36      6.44 o 
   1  12  14        0.88        9.34      4.85 o 
   2  12  14       54.93       39.44      4.81 o 
   3  12  14        0.21       10.51      4.64 o 
   4  12  14        5.54       17.52      7.40 o 
   1  13  14       35.88       25.57      4.71 o 
   2  13  14        0.35        7.33      4.87 o 
   1   0  15      297.92      314.30      5.47 o 
   2   0  15        7.85        5.09      4.81 o 
   3   0  15      512.40      517.05     11.71 o 
   4   0  15        0.41       18.21      5.14 o 
   5   0  15       93.27      110.95      7.08 o 
   6   0  15        4.56       16.48      6.74 o 
   7   0  15        5.93        6.96      6.48 o 
   0   1  15       46.87       68.88      5.29 o 
   1   1  15       78.04       81.08      3.62 o 
   2   1  15       43.45       59.57      3.46 o 
   3   1  15       94.53      100.00      3.65 o 
   4   1  15       52.46       64.33      4.07 o 
   5   1  15       45.19       53.66      4.60 o 
   6   1  15       34.27       34.04      4.74 o 
   7   1  15       15.34       22.18      4.73 o 
   1   2  15      608.91      612.66      6.48 o 
   2   2  15        6.55        9.59      3.34 o 
   3   2  15      146.62      163.18      3.88 o 
   4   2  15        1.09        8.46      4.19 o 
   5   2  15      116.56      119.62      4.79 o 
   6   2  15        0.29        4.76      4.38 o 
   7   2  15        6.41        2.28      5.00 o 
   0   3  15       31.57       54.21      4.88 o 
   1   3  15        9.87       16.50      3.54 o 
   2   3  15       43.96       65.03      3.60 o 
   3   3  15       27.84       22.66      4.05 o 
   4   3  15       61.51       73.54      4.07 o 
   5   3  15      108.35      107.10      4.49 o 
   6   3  15       26.12       31.00      4.76 o 
   7   3  15       16.12       17.50      4.82 o 
   1   4  15      649.06      640.41      6.58 o 
   2   4  15        4.05        8.34      3.62 o 
   3   4  15      102.72      110.77      4.11 o 
   4   4  15        1.12        4.39      4.01 o 
   5   4  15       35.66       40.31      4.45 o 
   6   4  15        1.30        3.87      4.67 o 
   7   4  15        8.61        2.06      4.93 o 
   0   5  15       62.52       92.62      5.07 o 
   1   5  15        8.46       16.07      3.65 o 
   2   5  15       38.69       57.66      3.83 o 
   3   5  15       10.09       17.41      4.01 o 
   4   5  15       27.64       34.72      4.00 o 
   5   5  15       47.17       51.03      4.25 o 
   6   5  15       14.73       18.70      4.80 o 
   7   5  15       34.34       27.27      5.21 o 
   1   6  15      278.59      289.14      4.19 o 
   2   6  15       21.32       27.02      4.05 o 
   3   6  15      186.63      203.09      5.17 o 
   4   6  15        0.19        5.60      4.15 o 
   5   6  15       28.51       28.13      4.51 o 
   6   6  15        3.52        9.99      4.84 o 
   0   7  15       47.89       63.86      5.30 o 
   1   7  15       31.49       36.61      3.77 o 
   2   7  15       27.87       31.53      4.51 o 
   3   7  15       37.27       34.34      4.23 o 
   4   7  15       13.47       20.88      4.34 o 
   5   7  15       26.81       34.29      4.48 o 
   6   7  15       19.73        9.50      4.79 o 
   1   8  15      146.76      163.51      4.52 o 
   2   8  15        1.18       13.03      4.41 o 
   3   8  15       84.65       89.29      4.32 o 
   4   8  15        0.91        7.83      4.34 o 
   5   8  15       66.51       57.89      4.75 o 
   6   8  15        0.57        3.51     15.86 o 
   0   9  15        7.90       13.89      5.68 o 
   1   9  15        0.54        5.40      4.10 o 
   2   9  15       12.57       12.61      4.40 o 
   3   9  15       45.58       55.92      4.15 o 
   4   9  15       38.16       35.58      4.66 o 
   5   9  15       18.40       14.50      4.88 o 
   1  10  15      112.35      110.45      4.73 o 
   2  10  15        1.97        5.96      4.30 o 
   3  10  15       35.58       32.73      4.25 o 
   4  10  15        0.60        4.26      4.73 o 
   0  11  15        4.95        7.40      6.47 o 
   1  11  15        4.84        9.84      4.84 o 
   2  11  15       14.90       25.15      4.56 o 
   3  11  15        1.24        2.84      4.73 o 
   1  12  15       67.65       57.61      5.49 o 
   2  12  15        2.10        7.68      4.82 o 
   0   0  16      163.04      196.31      7.15 o 
   1   0  16       12.50       14.69      4.80 o 
   2   0  16      159.74      178.47      5.33 o 
   3   0  16       50.76       59.49      5.07 o 
   4   0  16       94.26      101.79      6.32 o 
   5   0  16       43.02       53.29      6.84 o 
   6   0  16        1.51        3.56      6.58 o 
   7   0  16       26.16       24.37     11.10 o 
   1   1  16      247.86      213.53      3.72 o 
   2   1  16       92.18       87.11      3.63 o 
   3   1  16      156.36      145.94      3.73 o 
   4   1  16       41.88       54.42      4.08 o 
   5   1  16       10.54       16.51      4.51 o 
   6   1  16       17.80       22.29      5.11 o 
   7   1  16        3.43       -9.10     15.96 o 
   0   2  16      266.44      316.19      7.16 o 
   1   2  16       17.61       23.36      3.40 o 
   2   2  16      160.36      169.18      3.73 o 
   3   2  16       58.27       65.00      3.84 o 
   4   2  16       38.67       56.89      4.43 o 
   5   2  16       42.79       53.47      4.69 o 
   6   2  16        5.40        5.34      4.76 o 
   7   2  16        9.52        6.20     16.13 o 
   1   3  16      210.66      186.00      3.78 o 
   2   3  16        7.10        2.60      3.56 o 
   3   3  16      118.06      107.90      4.14 o 
   4   3  16       57.03       64.62      4.10 o 
   5   3  16       36.53       33.96      4.39 o 
   6   3  16       19.55       21.09      4.92 o 
   0   4  16      458.33      463.96      6.36 o 
   1   4  16        7.30       11.86      3.67 o 
   2   4  16       95.73      109.49      3.70 o 
   3   4  16       66.44       76.79      4.14 o 
   4   4  16       23.54       25.83      4.00 o 
   5   4  16       17.98       21.80      4.50 o 
   6   4  16        0.64        4.20      4.91 o 
   1   5  16      165.66      150.67      3.79 o 
   2   5  16       11.59       17.09      3.82 o 
   3   5  16      144.99      132.49      4.06 o 
   4   5  16       16.07       19.43      4.21 o 
   5   5  16        1.20       10.01      4.46 o 
   6   5  16       28.25       14.29      4.96 o 
   0   6  16      114.08      133.14      5.59 o 
   1   6  16       15.13       22.10      3.67 o 
   2   6  16      158.51      155.80      5.23 o 
   3   6  16        7.54       13.21      4.06 o 
   4   6  16       15.35       17.23      4.26 o 
   5   6  16       40.22       33.91      4.69 o 
   6   6  16        0.36        9.11      5.19 o 
   1   7  16      163.89      148.43      3.93 o 
   2   7  16       33.18       35.36      4.36 o 
   3   7  16       36.72       27.72      4.19 o 
   4   7  16       15.20       13.81      4.21 o 
   5   7  16       15.52       15.89      4.45 o 
   0   8  16      116.13      127.59      5.75 o 
   1   8  16        0.31        5.00      4.16 o 
   2   8  16       33.13       41.50      4.27 o 
   3   8  16       42.13       43.71      4.52 o 
   4   8  16       39.78       37.79      4.84 o 
   5   8  16       10.02       14.40      4.78 o 
   1   9  16       49.27       45.03      4.08 o 
   2   9  16       16.34       18.07      4.46 o 
   3   9  16       78.79       74.39      4.23 o 
   4   9  16       33.62       22.45      4.67 o 
   0  10  16       41.01       44.84      7.24 o 
   1  10  16       31.39       35.54      4.51 o 
   2  10  16       36.85       32.22      4.67 o 
   3  10  16        8.59       11.27      4.65 o 
   1  11  16       36.05       30.33      5.12 o 
   2  11  16       10.29       11.81      4.73 o 
   1   0  17        0.90        8.81      4.93 o 
   2   0  17       19.72       22.78      5.01 o 
   3   0  17       40.05       34.92      5.38 o 
   4   0  17       13.25       17.81      6.29 o 
   5   0  17        5.24        5.80      6.32 o 
   6   0  17       22.59       15.18      7.40 o 
   0   1  17      193.13      197.03      7.88 o 
   1   1  17        4.80        9.97      3.47 o 
   2   1  17      163.59      166.64      3.83 o 
   3   1  17        0.31        5.85      3.67 o 
   4   1  17       38.51       31.81      4.36 o 
   5   1  17        0.37        6.19      4.85 o 
   6   1  17       11.70       11.99      5.16 o 
   1   2  17        5.98       12.05      3.51 o 
   2   2  17        4.58       10.53      3.56 o 
   3   2  17        5.06       13.28      3.93 o 
   4   2  17       52.57       51.99      4.61 o 
   5   2  17       25.99       22.48      4.65 o 
   6   2  17        2.09        6.58      4.93 o 
   0   3  17      223.95      230.27      5.45 o 
   1   3  17        7.48        9.86      3.33 o 
   2   3  17       96.09      102.10      3.70 o 
   3   3  17        0.15        5.31      4.23 o 
   4   3  17       53.36       46.91      4.38 o 
   5   3  17        0.18        8.85      4.35 o 
   6   3  17        9.19       21.41      5.93 o 
   1   4  17       10.07        3.22      3.55 o 
   2   4  17       12.50       19.78      3.95 o 
   3   4  17       10.79        9.09      4.23 o 
   4   4  17       17.34       13.92      4.16 o 
   5   4  17        3.45        8.04      4.75 o 
   0   5  17      112.90      125.15      5.51 o 
   1   5  17        2.18        9.30      3.71 o 
   2   5  17      129.80      124.81      4.25 o 
   3   5  17       13.77       20.42      4.31 o 
   4   5  17       17.84       17.66      4.32 o 
   5   5  17        0.71        8.77      4.50 o 
   1   6  17        8.79        6.20      3.64 o 
   2   6  17        1.83        6.20      4.16 o 
   3   6  17        8.99       11.09      4.34 o 
   4   6  17       20.45       13.74      4.17 o 
   5   6  17        1.08        5.83      4.58 o 
   0   7  17      129.84      117.11      5.48 o 
   1   7  17        2.19        9.10      4.19 o 
   2   7  17       52.03       49.75      4.61 o 
   3   7  17        0.06        5.34      4.38 o 
   4   7  17       23.27       20.87      4.68 o 
   1   8  17        1.60        5.56      4.43 o 
   2   8  17        4.07        2.95      4.66 o 
   3   8  17        4.37        7.92      4.63 o 
   4   8  17        9.37       16.07      4.57 o 
   0   9  17       41.97       30.70      5.48 o 
   1   9  17        3.93        7.99      4.59 o 
   2   9  17       46.14       37.89      4.38 o 
   3   9  17        1.34        7.45      4.65 o 
   1  10  17        0.30       12.56      4.65 o 
   2  10  17        2.32        5.37      5.47 o 
   0   0  18       13.87       10.60      6.77 o 
   1   0  18        3.20        9.29      4.86 o 
   2   0  18       85.94       93.61      6.00 o 
   3   0  18        4.26        8.67      5.46 o 
   4   0  18       15.46       18.32      6.56 o 
   5   0  18        0.73       10.03      7.14 o 
   1   1  18        5.09       12.59      3.56 o 
   2   1  18        3.57        5.10      3.89 o 
   3   1  18       26.75       30.00      3.72 o 
   4   1  18        6.42       10.48      4.38 o 
   5   1  18        9.76       16.03      5.18 o 
   0   2  18      108.48      103.33      5.51 o 
   1   2  18        7.62        8.39      3.53 o 
   2   2  18       14.69       18.00      3.63 o 
   3   2  18        0.05        8.02      4.01 o 
   4   2  18       45.79       42.30      4.64 o 
   5   2  18        0.96        5.78      4.96 o 
   1   3  18       13.55       19.41      3.64 o 
   2   3  18        0.07        2.32      3.77 o 
   3   3  18        6.11       12.93      4.36 o 
   4   3  18       11.33       11.25      4.52 o 
   5   3  18       14.65       14.32      5.06 o 
   0   4  18       44.93       41.31      5.32 o 
   1   4  18        1.95        5.19      3.65 o 
   2   4  18       58.35       66.48      4.12 o 
   3   4  18        2.60       11.88      4.10 o 
   4   4  18        9.02       13.83      4.61 o 
   1   5  18        5.67       14.96      3.82 o 
   2   5  18        0.04        7.26      4.15 o 
   3   5  18       16.74       19.89      4.15 o 
   4   5  18        0.22        5.71      4.65 o 
   0   6  18       71.33       70.15      5.78 o 
   1   6  18        0.02        5.26      4.14 o 
   2   6  18       22.88       23.30      4.49 o 
   3   6  18        0.42        8.07      4.45 o 
   4   6  18        8.95        7.81      4.69 o 
   1   7  18        3.39       10.54      4.21 o 
   2   7  18        0.36        1.93      4.62 o 
   3   7  18       14.08       19.43      4.61 o 
   0   8  18       18.68       15.67      5.30 o 
   1   8  18        0.59        5.03      4.56 o 
   2   8  18       13.82       12.92      4.66 o 
   1   9  18        5.10        7.94     12.33 o 
   1   0  19       43.66       55.29      5.53 o 
   2   0  19       16.15       20.00      5.58 o 
   3   0  19       44.61       43.58      5.59 o 
   4   0  19        5.05        9.00      6.69 o 
   0   1  19       34.66       28.04      5.26 o 
   1   1  19        9.48        6.62      3.88 o 
   2   1  19       55.18       43.57      4.16 o 
   3   1  19       20.73       19.19      3.87 o 
   4   1  19       24.75       18.43      4.50 o 
   1   2  19       56.77       64.84      3.88 o 
   2   2  19        2.52        8.84      4.14 o 
   3   2  19       27.61       27.34      4.18 o 
   4   2  19        7.10        8.82      4.67 o 
   0   3  19       80.05       64.73      5.32 o 
   1   3  19        0.96        1.83      3.81 o 
   2   3  19       39.67       33.15      4.08 o 
   3   3  19       14.53       14.75      4.55 o 
   1   4  19       63.35       59.78      3.88 o 
   2   4  19        0.04        4.45      4.35 o 
   3   4  19       23.29       16.14      4.27 o 
   0   5  19       45.54       32.88      5.65 o 
   1   5  19        2.24        6.05      3.98 o 
   2   5  19       28.85       19.38      4.48 o 
   3   5  19        2.40        8.04      4.72 o 
   1   6  19       47.06       47.86      4.47 o 
   2   6  19       12.16       13.22      4.68 o 
   0   7  19        4.81        6.93      5.80 o 
   1   7  19        0.99        7.63      6.51 o 
   0   0  20        2.42        7.58      8.01 o 
   1   0  20        0.48        8.92      5.45 o 
   2   0  20        4.57       12.94      5.83 o 
   1   1  20       47.92       38.64      4.03 o 
   2   1  20        1.12        8.46      4.12 o 
   0   2  20        3.73        8.17      5.74 o 
   1   2  20        5.14       11.39      3.87 o 
   2   2  20        1.09        3.91      4.08 o 
   1   3  20       74.50       65.54      4.11 o 
   2   3  20        2.19        3.54     15.47 o 
   0   4  20        8.11        6.16      6.20 o 
   1   4  20        8.23       12.01      5.84 o 
                                                 
